# Supplementary material for: 2-O-Benzhydryl-3,4-(S)-O-benzyl­idene-d-xylono-1,4-lactone
Source: Acta Crystallogr Sect E Struct Rep Online. 2008 May 7;64(Pt 6):o1012. doi: 10.1107/S1600536808012567 (PMC2961596; doi:10.1107/S1600536808012567)
Supplement: Supplementary file 1 [file e-64-o1012-sup1.cif]

##############################################################################
###                                                                        ###
###        Electronic paper (Acta Crystallographica Section E)             ###
###                                                                        ###
##############################################################################
#                                                                            #
# This CIF contains the data in a paper accepted for publication in Acta     #
# Crystallographica Section E. It conforms to the requirements of Notes      #
# for Authors for Section E, and has been peer reviewed under the auspices   #
# of the IUCr Commission on Journals.                                        #
#                                                                            #
# Full details of the Crystallographic Information File format               #
# are given in the paper "The Crystallographic Information File (CIF):       #
# a New Standard Archive File for Crystallography" by S. R. Hall, F. H.      #
# Allen and I. D. Brown [Acta Cryst. (1991), A47, 655-685].                  #
#                                                                            #
# The current version of the core CIF dictionary is obtainable from          #
# ftp://ftp.iucr.org/pub/cif_core.dic. The current version number is 2.4.    #
#                                                                            #
# Software is freely available for graphical display of the structure(s) in  #
# this CIF.  For information consult the CIF home page http://www.iucr.org/  #
# cif/home.html                                                              #
#                                                                            #
# This file may be used for bona fide research purposes within the           #
# scientific community so long as proper attribution is given to the journal # 
# article from which it was obtained.                                        #
#                                                                            #
##############################################################################
                                             
data_global
_audit_creation_method     CRYSTALS_ver_12.85
_journal_date_recd_electronic     2008-04-24
_journal_date_accepted     2008-04-29
_journal_name_full     'Acta Crystallographica, Section E'
_journal_year     2008
_journal_volume     64
_journal_issue      6
_journal_page_first     o1012
_journal_page_last     o1012
_journal_paper_category     QO
_journal_coeditor_code     LH2623
_publ_contact_author_name     'Sarah F. Jenkinson'
_publ_contact_author_address
;
 Department of Organic Chemistry,
 Chemical Research Laboratory,
 University of Oxford,
 Mansfield Road,
 Oxford, OX1 3TA, UK.
;
_publ_contact_author_email     sarah.jenkinson@chem.ox.ac.uk
_publ_contact_author_fax     '+44 1865 000000'
_publ_contact_author_phone     '+44 1865 275655'
_publ_section_title
;
2-<i>O</i>-Benzhydryl-3,4-(<i>S</i>)-<i>O</i>-benzylidene-D-xylono-1,4-lactone
;
loop_
    _publ_author_name
    _publ_author_address
    'Jenkinson, Sarah F.'
;
Department of Organic Chemistry, Chemical Research Laboratory,
University of Oxford, Mansfield Road, Oxford OX1 3TA, England
;
    'Rule, Sebastian D.'
;
Department of Organic Chemistry, Chemical Research Laboratory,
University of Oxford, Mansfield Road, Oxford OX1 3TA, England
;
    'Booth, Kathrine V.'
;
Department of Organic Chemistry, Chemical Research Laboratory,
University of Oxford, Mansfield Road, Oxford OX1 3TA, England
;
    'Fleet, George W. J.'
;
Department of Organic Chemistry, Chemical Research Laboratory,
 University of Oxford, Mansfield Road, Oxford OX1 3TA, England
;
    'Watkin, David J.'
;
Department of Chemical Crystallography, Chemical Research Laboratory,
University of Oxford, Mansfield Road, Oxford OX1 3TA, England
;
    'Petursson, Sigthor'
;
Faculty of Business and Science, University of Akureyri, IS-600 Akureyri,
Iceland
;
_chemical_name_systematic     ?
_chemical_melting_point     ?
data_I
_chemical_name_systematic
;
2-<i>O</i>-Benzhydryl-3,4-(<i>S</i>)-<i>O</i>-benzylidene-D-xylono-1,4-lactone
;
_chemical_formula_moiety     'C25 H22 O5'
_chemical_formula_sum     'C25 H22 O5'
_chemical_formula_iupac     'C25 H22 O5'
_chemical_formula_weight     402.45
_symmetry_cell_setting     'monoclinic'
_symmetry_space_group_name_H-M     'P 21'
_symmetry_space_group_name_Hall     'P 2yb'
loop_
    _symmetry_equiv_pos_as_xyz
    'x,y,z'
    '-x,y+1/2,-z'
_cell_length_a     14.8159(3)
_cell_length_b     9.1959(2)
_cell_length_c     15.0797(2)
_cell_angle_alpha     90
_cell_angle_beta     93.7245(12)
_cell_angle_gamma     90
_cell_volume     2050.20(7)
_cell_formula_units_Z     4
_cell_measurement_reflns_used     4834
_cell_measurement_theta_min     5
_cell_measurement_theta_max     27
_cell_measurement_temperature     150
_exptl_crystal_description     'plate'
_exptl_crystal_colour     'colourless'
_exptl_crystal_size_max     0.80
_exptl_crystal_size_mid     0.30
_exptl_crystal_size_min     0.10
_exptl_crystal_density_diffrn     1.304
_exptl_crystal_density_meas     ?
_exptl_crystal_density_method     'not measured'
_exptl_crystal_F_000     848
_exptl_absorpt_coefficient_mu     0.090
_exptl_absorpt_correction_type     multi-scan
_exptl_absorpt_process_details     '(DENZO/SCALEPACK; Otwinowski & Minor, 1997)'
_exptl_absorpt_correction_T_min     0.55
_exptl_absorpt_correction_T_max     0.99
_diffrn_ambient_temperature     150
_diffrn_radiation_type     'Mo K\a'
_diffrn_radiation_wavelength     0.71073
_diffrn_radiation_monochromator     'graphite'
_diffrn_measurement_device_type     'Nonius KappaCCD area-detector'
_diffrn_measurement_device     'Nonius KappaCCD'
_diffrn_measurement_method     \w
_diffrn_reflns_number     25081
_diffrn_reflns_av_R_equivalents     0.047
_diffrn_reflns_theta_min     5.197
_diffrn_reflns_theta_max     27.463
_diffrn_reflns_theta_full     27.463
_diffrn_measured_fraction_theta_max     0.991
_diffrn_measured_fraction_theta_full     0.991
_diffrn_reflns_limit_h_min     -19
_diffrn_reflns_limit_h_max     19
_diffrn_reflns_limit_k_min     -11
_diffrn_reflns_limit_k_max     11
_diffrn_reflns_limit_l_min     -19
_diffrn_reflns_limit_l_max     19
_diffrn_standards_number     0
_diffrn_standards_interval_count     .
_diffrn_standards_interval_time     .
_diffrn_standards_decay_%     ?
_reflns_number_total     4938
_reflns_number_gt     3950
_reflns_threshold_expression     I>2\s(I)
_refine_ls_structure_factor_coef     Fsqd
_refine_ls_matrix_type     full
_refine_ls_R_factor_all     0.0476
_refine_ls_R_factor_gt     0.0336
_refine_ls_wR_factor_all     0.1006
_refine_ls_wR_factor_gt     0.0833
_refine_ls_wR_factor_ref     0.1006
_refine_ls_goodness_of_fit_ref     0.8864
_refine_ls_number_reflns     4938
_refine_ls_number_parameters     542
_refine_ls_number_restraints     1
_refine_ls_hydrogen_treatment     constr
_refine_ls_weighting_scheme     calc
_refine_ls_weighting_details
;
 Method, part 1, Chebychev polynomial, (Watkin, 1994, Prince, 1982)
 [weight] = 1.0/[A~0~*T~0~(x)+A~1~*T~1~(x) ... +A~n-1~]*T~n-1~(x)]
 where A~i~ are the Chebychev coefficients listed below and x= Fcalc/Fmax
 Method = Robust Weighting (Prince, 1982)
 W = [weight] * [1-(deltaF/6*sigmaF)^2^]^2^
 A~i~ are: 16.9 24.9 12.6 3.46
;
_atom_sites_solution_hydrogens     geom
_atom_sites_solution_primary     direct
_refine_ls_shift/su_max     0.000289
_refine_diff_density_max     0.25
_refine_diff_density_min     -0.27
_refine_ls_extinction_method     'Larson (1970), Equation 22'
_refine_ls_extinction_coef      60E1(5)
loop_
    _atom_type_symbol
    _atom_type_scat_dispersion_real
    _atom_type_scat_dispersion_imag
    _atom_type_scat_source
    C 0.0033 0.0016 'International Tables Vol C 4.2.6.8 and 6.1.1.4'
    H 0.0000 0.0000 'International Tables Vol C 4.2.6.8 and 6.1.1.4'
    O 0.0106 0.0060 'International Tables Vol C 4.2.6.8 and 6.1.1.4'
_computing_data_collection     'COLLECT (Nonius, 2001).'
_computing_cell_refinement     'DENZO/SCALEPACK (Otwinowski & Minor, 1997)'
_computing_data_reduction     'DENZO/SCALEPACK (Otwinowski & Minor, 1997)'
_computing_structure_solution     'SIR92 (Altomare <i>et al.</i>,  1994)'
_computing_structure_refinement     'CRYSTALS (Betteridge <i>et al.</i>,  2003)'
_computing_molecular_graphics     'CAMERON (Watkin <i>et al.</i>,  1996)'
_computing_publication_material     'CRYSTALS (Betteridge <i>et al.</i>,  2003)'
loop_
    _atom_site_type_symbol
    _atom_site_label
    _atom_site_fract_x
    _atom_site_fract_y
    _atom_site_fract_z
    _atom_site_U_iso_or_equiv
    _atom_site_adp_type
    _atom_site_occupancy
    _atom_site_disorder_assembly
    _atom_site_disorder_group
    O O1 0.44166(10) 0.5327(2) 0.31715(10) 0.0244 Uani 1.0000 . .
    C C2 0.40499(15) 0.5336(3) 0.22694(15) 0.0242 Uani 1.0000 . .
    C C3 0.30725(16) 0.4866(3) 0.23203(15) 0.0254 Uani 1.0000 . .
    O O4 0.25857(10) 0.5219(2) 0.15093(10) 0.0265 Uani 1.0000 . .
    C C5 0.16129(15) 0.5192(3) 0.15751(16) 0.0257 Uani 1.0000 . .
    C C6 0.13142(16) 0.6490(3) 0.21052(15) 0.0252 Uani 1.0000 . .
    C C7 0.17991(18) 0.7781(3) 0.21395(18) 0.0330 Uani 1.0000 . .
    C C8 0.1517(2) 0.8947(3) 0.26476(19) 0.0403 Uani 1.0000 . .
    C C9 0.0760(2) 0.8806(3) 0.31222(18) 0.0432 Uani 1.0000 . .
    C C10 0.0264(2) 0.7539(4) 0.30826(19) 0.0437 Uani 1.0000 . .
    C C11 0.05367(19) 0.6375(3) 0.25762(17) 0.0335 Uani 1.0000 . .
    C C12 0.12135(15) 0.5140(3) 0.06274(15) 0.0255 Uani 1.0000 . .
    C C13 0.15139(19) 0.6107(3) 0.00038(17) 0.0339 Uani 1.0000 . .
    C C14 0.1185(2) 0.6028(4) -0.08784(18) 0.0429 Uani 1.0000 . .
    C C15 0.0551(2) 0.4987(4) -0.11333(19) 0.0486 Uani 1.0000 . .
    C C16 0.02472(19) 0.4030(4) -0.0519(2) 0.0479 Uani 1.0000 . .
    C C17 0.05739(17) 0.4106(4) 0.03651(19) 0.0368 Uani 1.0000 . .
    C C18 0.31556(18) 0.3212(3) 0.23435(18) 0.0323 Uani 1.0000 . .
    O O19 0.26098(14) 0.2338(2) 0.25627(16) 0.0478 Uani 1.0000 . .
    O O20 0.39494(13) 0.2813(2) 0.20131(13) 0.0344 Uani 1.0000 . .
    C C21 0.44429(17) 0.4094(3) 0.17435(16) 0.0296 Uani 1.0000 . .
    C C22 0.54422(17) 0.3886(3) 0.19447(16) 0.0335 Uani 1.0000 . .
    O O23 0.56825(11) 0.3965(2) 0.28758(11) 0.0301 Uani 1.0000 . .
    C C24 0.53776(15) 0.5268(3) 0.32352(15) 0.0255 Uani 1.0000 . .
    C C25 0.56837(16) 0.5320(3) 0.42104(16) 0.0277 Uani 1.0000 . .
    C C26 0.53029(17) 0.6335(3) 0.47592(17) 0.0318 Uani 1.0000 . .
    C C27 0.5559(2) 0.6362(4) 0.56635(19) 0.0417 Uani 1.0000 . .
    C C28 0.6204(2) 0.5396(4) 0.6014(2) 0.0479 Uani 1.0000 . .
    C C29 0.6607(2) 0.4425(4) 0.5464(2) 0.0479 Uani 1.0000 . .
    C C30 0.63432(19) 0.4375(3) 0.45597(19) 0.0359 Uani 1.0000 . .
    O O101 0.17514(11) 0.3628(2) 0.56763(10) 0.0280 Uani 1.0000 . .
    C C102 0.26545(16) 0.3497(3) 0.60615(15) 0.0265 Uani 1.0000 . .
    C C103 0.26225(16) 0.3956(3) 0.70212(16) 0.0266 Uani 1.0000 . .
    O O104 0.34196(11) 0.3412(2) 0.74916(10) 0.0274 Uani 1.0000 . .
    C C105 0.33862(16) 0.3463(3) 0.84483(15) 0.0254 Uani 1.0000 . .
    C C106 0.27885(16) 0.2264(3) 0.87746(17) 0.0275 Uani 1.0000 . .
    C C107 0.25628(19) 0.1047(3) 0.82618(19) 0.0368 Uani 1.0000 . .
    C C108 0.2043(2) -0.0056(4) 0.8592(2) 0.0473 Uani 1.0000 . .
    C C109 0.17436(19) 0.0054(4) 0.9435(3) 0.0506 Uani 1.0000 . .
    C C110 0.1966(2) 0.1261(4) 0.9956(2) 0.0512 Uani 1.0000 . .
    C C111 0.2483(2) 0.2372(4) 0.9627(2) 0.0394 Uani 1.0000 . .
    C C112 0.43660(16) 0.3392(3) 0.88150(15) 0.0254 Uani 1.0000 . .
    C C113 0.49799(18) 0.4396(3) 0.85136(18) 0.0320 Uani 1.0000 . .
    C C114 0.58750(19) 0.4422(3) 0.8863(2) 0.0383 Uani 1.0000 . .
    C C115 0.61626(18) 0.3427(3) 0.95059(18) 0.0348 Uani 1.0000 . .
    C C116 0.55682(18) 0.2406(3) 0.97998(16) 0.0318 Uani 1.0000 . .
    C C117 0.46694(17) 0.2387(3) 0.94582(15) 0.0276 Uani 1.0000 . .
    C C118 0.27224(17) 0.5609(3) 0.69587(17) 0.0307 Uani 1.0000 . .
    O O119 0.25584(16) 0.6510(3) 0.75019(14) 0.0446 Uani 1.0000 . .
    O O120 0.30885(13) 0.5960(2) 0.61933(12) 0.0333 Uani 1.0000 . .
    C C121 0.32735(16) 0.4648(3) 0.56966(16) 0.0299 Uani 1.0000 . .
    C C122 0.30971(17) 0.4926(4) 0.47132(17) 0.0357 Uani 1.0000 . .
    O O123 0.21497(11) 0.4979(2) 0.44632(11) 0.0315 Uani 1.0000 . .
    C C124 0.17243(16) 0.3695(3) 0.47308(15) 0.0280 Uani 1.0000 . .
    C C125 0.07503(16) 0.3717(3) 0.43830(16) 0.0286 Uani 1.0000 . .
    C C126 0.01418(18) 0.4674(3) 0.47230(17) 0.0354 Uani 1.0000 . .
    C C127 -0.07582(19) 0.4661(4) 0.44074(19) 0.0426 Uani 1.0000 . .
    C C128 -0.10512(19) 0.3684(4) 0.3750(2) 0.0417 Uani 1.0000 . .
    C C129 -0.0444(2) 0.2749(4) 0.3393(2) 0.0412 Uani 1.0000 . .
    C C130 0.0462(2) 0.2761(3) 0.37099(18) 0.0344 Uani 1.0000 . .
    H H21 0.4102 0.6308 0.1980 0.0310 Uiso 1.0000 . .
    H H31 0.2815 0.5292 0.2838 0.0300 Uiso 1.0000 . .
    H H51 0.1461 0.4285 0.1912 0.0293 Uiso 1.0000 . .
    H H71 0.2332 0.7897 0.1793 0.0378 Uiso 1.0000 . .
    H H81 0.1854 0.9828 0.2657 0.0498 Uiso 1.0000 . .
    H H91 0.0574 0.9586 0.3462 0.0522 Uiso 1.0000 . .
    H H101 -0.0270 0.7456 0.3417 0.0499 Uiso 1.0000 . .
    H H111 0.0193 0.5507 0.2559 0.0398 Uiso 1.0000 . .
    H H131 0.1944 0.6831 0.0155 0.0428 Uiso 1.0000 . .
    H H141 0.1417 0.6660 -0.1305 0.0511 Uiso 1.0000 . .
    H H151 0.0293 0.4918 -0.1722 0.0598 Uiso 1.0000 . .
    H H161 -0.0195 0.3290 -0.0668 0.0570 Uiso 1.0000 . .
    H H171 0.0384 0.3446 0.0768 0.0465 Uiso 1.0000 . .
    H H211 0.4312 0.4257 0.1074 0.0355 Uiso 1.0000 . .
    H H221 0.5780 0.4629 0.1587 0.0427 Uiso 1.0000 . .
    H H222 0.5617 0.2896 0.1766 0.0439 Uiso 1.0000 . .
    H H241 0.5627 0.6105 0.2909 0.0328 Uiso 1.0000 . .
    H H261 0.4846 0.7013 0.4543 0.0393 Uiso 1.0000 . .
    H H271 0.5298 0.7065 0.6043 0.0510 Uiso 1.0000 . .
    H H281 0.6372 0.5419 0.6640 0.0566 Uiso 1.0000 . .
    H H291 0.7087 0.3765 0.5704 0.0512 Uiso 1.0000 . .
    H H301 0.6622 0.3686 0.4199 0.0430 Uiso 1.0000 . .
    H H1021 0.2909 0.2513 0.5939 0.0322 Uiso 1.0000 . .
    H H1031 0.2066 0.3671 0.7308 0.0308 Uiso 1.0000 . .
    H H1051 0.3131 0.4449 0.8589 0.0297 Uiso 1.0000 . .
    H H1071 0.2755 0.0977 0.7683 0.0447 Uiso 1.0000 . .
    H H1081 0.1886 -0.0904 0.8241 0.0582 Uiso 1.0000 . .
    H H1091 0.1414 -0.0692 0.9676 0.0609 Uiso 1.0000 . .
    H H1101 0.1777 0.1334 1.0531 0.0637 Uiso 1.0000 . .
    H H1111 0.2619 0.3211 0.9967 0.0452 Uiso 1.0000 . .
    H H1131 0.4790 0.5064 0.8020 0.0373 Uiso 1.0000 . .
    H H1141 0.6288 0.5114 0.8631 0.0459 Uiso 1.0000 . .
    H H1151 0.6769 0.3437 0.9745 0.0399 Uiso 1.0000 . .
    H H1161 0.5788 0.1694 1.0226 0.0391 Uiso 1.0000 . .
    H H1171 0.4223 0.1678 0.9652 0.0343 Uiso 1.0000 . .
    H H1211 0.3914 0.4381 0.5851 0.0389 Uiso 1.0000 . .
    H H1221 0.3378 0.5873 0.4563 0.0426 Uiso 1.0000 . .
    H H1222 0.3394 0.4138 0.4383 0.0433 Uiso 1.0000 . .
    H H1241 0.2031 0.2834 0.4506 0.0363 Uiso 1.0000 . .
    H H1261 0.0340 0.5326 0.5187 0.0406 Uiso 1.0000 . .
    H H1271 -0.1184 0.5305 0.4660 0.0513 Uiso 1.0000 . .
    H H1281 -0.1677 0.3670 0.3552 0.0470 Uiso 1.0000 . .
    H H1291 -0.0649 0.2101 0.2929 0.0471 Uiso 1.0000 . .
    H H1301 0.0895 0.2105 0.3457 0.0399 Uiso 1.0000 . .
loop_
    _atom_site_aniso_label
    _atom_site_aniso_U_11
    _atom_site_aniso_U_22
    _atom_site_aniso_U_33
    _atom_site_aniso_U_12
    _atom_site_aniso_U_13
    _atom_site_aniso_U_23
    O1 0.0232(7) 0.0288(9) 0.0210(7) -0.0002(7) 0.0005(6) -0.0019(7)
    C2 0.0265(11) 0.0255(12) 0.0202(10) 0.0009(9) -0.0007(8) 0.0009(9)
    C3 0.0275(11) 0.0277(13) 0.0209(10) -0.0006(10) -0.0001(8) 0.0048(10)
    O4 0.0243(8) 0.0340(10) 0.0209(7) 0.0030(7) -0.0011(6) 0.0044(7)
    C5 0.0245(11) 0.0251(12) 0.0276(11) -0.0001(10) 0.0017(8) 0.0027(10)
    C6 0.0300(11) 0.0240(11) 0.0211(10) 0.0031(10) -0.0022(8) 0.0024(9)
    C7 0.0352(13) 0.0288(13) 0.0346(13) -0.0016(11) -0.0004(10) -0.0027(11)
    C8 0.0518(16) 0.0289(14) 0.0387(14) -0.0017(13) -0.0081(12) -0.0037(12)
    C9 0.0659(19) 0.0334(16) 0.0298(13) 0.0140(15) 0.0001(12) -0.0040(12)
    C10 0.0570(18) 0.0398(17) 0.0361(15) 0.0146(14) 0.0169(13) 0.0055(13)
    C11 0.0390(13) 0.0283(13) 0.0341(13) 0.0044(11) 0.0094(10) 0.0046(11)
    C12 0.0239(10) 0.0255(12) 0.0269(11) 0.0055(9) -0.0005(8) -0.0051(10)
    C13 0.0413(14) 0.0298(14) 0.0296(12) -0.0048(11) -0.0048(10) -0.0012(11)
    C14 0.0528(17) 0.0505(18) 0.0244(13) 0.0027(15) -0.0041(11) 0.0001(13)
    C15 0.0420(15) 0.072(2) 0.0303(13) 0.0034(16) -0.0085(11) -0.0144(16)
    C16 0.0305(13) 0.066(2) 0.0468(16) -0.0103(15) -0.0029(11) -0.0195(17)
    C17 0.0269(12) 0.0416(16) 0.0422(14) -0.0072(12) 0.0034(10) -0.0072(13)
    C18 0.0321(13) 0.0315(14) 0.0318(13) -0.0024(11) -0.0098(10) 0.0067(11)
    O19 0.0394(11) 0.0384(12) 0.0638(14) -0.0101(10) -0.0106(10) 0.0201(11)
    O20 0.0399(10) 0.0248(9) 0.0376(10) 0.0003(8) -0.0035(8) -0.0012(8)
    C21 0.0357(12) 0.0308(13) 0.0223(10) 0.0026(11) 0.0027(9) -0.0005(10)
    C22 0.0373(13) 0.0370(14) 0.0267(12) 0.0071(12) 0.0052(10) -0.0038(11)
    O23 0.0300(8) 0.0340(10) 0.0264(8) 0.0074(8) 0.0021(6) -0.0025(8)
    C24 0.0224(10) 0.0262(12) 0.0282(11) 0.0001(10) 0.0032(8) -0.0014(10)
    C25 0.0245(11) 0.0280(12) 0.0303(12) -0.0073(10) -0.0004(9) -0.0015(10)
    C26 0.0289(12) 0.0327(14) 0.0336(13) -0.0030(11) 0.0009(9) -0.0074(11)
    C27 0.0428(15) 0.0469(18) 0.0350(14) -0.0127(14) -0.0017(11) -0.0100(14)
    C28 0.0585(19) 0.0486(18) 0.0344(14) -0.0137(16) -0.0135(13) -0.0068(14)
    C29 0.0542(18) 0.0407(18) 0.0456(17) 0.0004(15) -0.0219(14) -0.0023(14)
    C30 0.0372(13) 0.0318(14) 0.0373(14) 0.0023(11) -0.0080(11) -0.0043(12)
    O101 0.0258(8) 0.0354(10) 0.0223(8) -0.0028(7) -0.0020(6) 0.0045(7)
    C102 0.0243(11) 0.0282(12) 0.0268(11) 0.0022(10) -0.0011(8) 0.0006(10)
    C103 0.0230(10) 0.0315(13) 0.0249(11) 0.0045(10) 0.0002(8) 0.0039(10)
    O104 0.0251(8) 0.0349(10) 0.0219(8) 0.0045(7) -0.0009(6) 0.0021(7)
    C105 0.0276(11) 0.0253(12) 0.0234(10) 0.0012(10) 0.0017(8) 0.0004(10)
    C106 0.0224(11) 0.0293(13) 0.0309(12) 0.0040(10) 0.0017(9) 0.0040(10)
    C107 0.0379(14) 0.0348(15) 0.0367(14) -0.0038(12) -0.0050(11) 0.0054(12)
    C108 0.0436(16) 0.0373(17) 0.0591(19) -0.0105(14) -0.0108(13) 0.0091(15)
    C109 0.0315(14) 0.0453(19) 0.075(2) 0.0004(13) 0.0064(14) 0.0245(18)
    C110 0.0442(17) 0.052(2) 0.060(2) 0.0125(16) 0.0272(15) 0.0164(17)
    C111 0.0377(14) 0.0385(16) 0.0435(15) 0.0096(13) 0.0152(12) 0.0036(13)
    C112 0.0268(11) 0.0262(12) 0.0230(10) 0.0003(10) 0.0003(8) -0.0033(9)
    C113 0.0333(12) 0.0267(13) 0.0356(13) -0.0018(10) -0.0012(10) 0.0016(11)
    C114 0.0342(14) 0.0329(15) 0.0473(15) -0.0060(12) -0.0002(11) -0.0029(13)
    C115 0.0284(12) 0.0387(15) 0.0363(13) 0.0009(11) -0.0051(10) -0.0111(12)
    C116 0.0329(13) 0.0377(15) 0.0239(11) 0.0081(11) -0.0051(9) -0.0038(11)
    C117 0.0307(12) 0.0303(13) 0.0215(10) 0.0026(10) 0.0008(9) -0.0010(10)
    C118 0.0294(12) 0.0332(14) 0.0291(12) 0.0039(10) -0.0005(9) 0.0015(11)
    O119 0.0597(13) 0.0362(11) 0.0382(10) 0.0110(10) 0.0052(9) -0.0041(10)
    O120 0.0381(10) 0.0317(10) 0.0304(9) -0.0055(8) 0.0030(7) 0.0035(8)
    C121 0.0255(11) 0.0375(14) 0.0268(11) -0.0026(11) 0.0028(9) -0.0006(11)
    C122 0.0268(12) 0.0527(18) 0.0278(12) -0.0056(12) 0.0041(9) 0.0032(13)
    O123 0.0274(8) 0.0407(11) 0.0264(8) -0.0048(8) 0.0019(6) 0.0068(8)
    C124 0.0308(11) 0.0300(13) 0.0231(11) -0.0002(10) 0.0019(9) 0.0024(10)
    C125 0.0297(12) 0.0313(13) 0.0247(11) -0.0025(10) 0.0010(9) 0.0040(10)
    C126 0.0334(13) 0.0430(16) 0.0294(12) 0.0014(12) -0.0004(10) -0.0060(12)
    C127 0.0342(13) 0.0577(19) 0.0359(14) 0.0035(14) 0.0024(11) 0.0010(14)
    C128 0.0325(13) 0.0510(19) 0.0407(14) -0.0064(13) -0.0058(11) 0.0092(14)
    C129 0.0456(16) 0.0385(16) 0.0380(14) -0.0092(13) -0.0091(12) -0.0012(13)
    C130 0.0420(14) 0.0284(13) 0.0319(13) -0.0018(12) -0.0050(11) -0.0005(11)
loop_
    _geom_bond_atom_site_label_1
    _geom_bond_atom_site_label_2
    _geom_bond_site_symmetry_1
    _geom_bond_site_symmetry_2
    _geom_bond_distance
    _geom_bond_publ_flag
    O1 C2 . . 1.432(3) no
    O1 C24 . . 1.422(3) no
    C2 C3 . . 1.518(3) no
    C2 C21 . . 1.527(4) no
    C2 H21 . . 1.000 no
    C3 O4 . . 1.416(3) no
    C3 C18 . . 1.526(4) no
    C3 H31 . . 0.973 no
    O4 C5 . . 1.451(3) no
    C5 C6 . . 1.518(3) no
    C5 C12 . . 1.512(3) no
    C5 H51 . . 1.009 no
    C6 C7 . . 1.387(4) no
    C6 C11 . . 1.396(3) no
    C7 C8 . . 1.398(4) no
    C7 H71 . . 0.980 no
    C8 C9 . . 1.374(4) no
    C8 H81 . . 0.952 no
    C9 C10 . . 1.377(5) no
    C9 H91 . . 0.933 no
    C10 C11 . . 1.390(4) no
    C10 H101 . . 0.969 no
    C11 H111 . . 0.947 no
    C12 C13 . . 1.388(4) no
    C12 C17 . . 1.382(4) no
    C13 C14 . . 1.389(4) no
    C13 H131 . . 0.939 no
    C14 C15 . . 1.378(5) no
    C14 H141 . . 0.948 no
    C15 C16 . . 1.374(5) no
    C15 H151 . . 0.946 no
    C16 C17 . . 1.390(4) no
    C16 H161 . . 0.961 no
    C17 H171 . . 0.916 no
    C18 O19 . . 1.202(3) no
    C18 O20 . . 1.357(3) no
    O20 C21 . . 1.458(3) no
    C21 C22 . . 1.504(4) no
    C21 H211 . . 1.026 no
    C22 O23 . . 1.428(3) no
    C22 H221 . . 1.021 no
    C22 H222 . . 0.989 no
    O23 C24 . . 1.402(3) no
    C24 C25 . . 1.511(3) no
    C24 H241 . . 0.997 no
    C25 C26 . . 1.392(4) no
    C25 C30 . . 1.385(4) no
    C26 C27 . . 1.392(4) no
    C26 H261 . . 0.961 no
    C27 C28 . . 1.385(5) no
    C27 H271 . . 0.961 no
    C28 C29 . . 1.380(5) no
    C28 H281 . . 0.962 no
    C29 C30 . . 1.394(4) no
    C29 H291 . . 0.986 no
    C30 H301 . . 0.948 no
    O101 C102 . . 1.429(3) no
    O101 C124 . . 1.425(3) no
    C102 C103 . . 1.511(3) no
    C102 C121 . . 1.526(4) no
    C102 H1021 . . 1.002 no
    C103 O104 . . 1.428(3) no
    C103 C118 . . 1.531(4) no
    C103 H1031 . . 0.991 no
    O104 C105 . . 1.448(3) no
    C105 C106 . . 1.516(3) no
    C105 C112 . . 1.521(3) no
    C105 H1051 . . 1.011 no
    C106 C107 . . 1.388(4) no
    C106 C111 . . 1.393(4) no
    C107 C108 . . 1.385(4) no
    C107 H1071 . . 0.938 no
    C108 C109 . . 1.377(5) no
    C108 H1081 . . 0.963 no
    C109 C110 . . 1.387(5) no
    C109 H1091 . . 0.930 no
    C110 C111 . . 1.388(5) no
    C110 H1101 . . 0.932 no
    C111 H1111 . . 0.941 no
    C112 C113 . . 1.393(4) no
    C112 C117 . . 1.393(3) no
    C113 C114 . . 1.395(4) no
    C113 H1131 . . 0.991 no
    C114 C115 . . 1.381(4) no
    C114 H1141 . . 0.964 no
    C115 C116 . . 1.380(4) no
    C115 H1151 . . 0.946 no
    C116 C117 . . 1.396(3) no
    C116 H1161 . . 0.960 no
    C117 H1171 . . 0.986 no
    C118 O119 . . 1.201(3) no
    C118 O120 . . 1.346(3) no
    O120 C121 . . 1.456(3) no
    C121 C122 . . 1.511(3) no
    C121 H1211 . . 0.994 no
    C122 O123 . . 1.430(3) no
    C122 H1221 . . 0.998 no
    C122 H1222 . . 0.998 no
    O123 C124 . . 1.409(3) no
    C124 C125 . . 1.503(3) no
    C124 H1241 . . 0.984 no
    C125 C126 . . 1.382(4) no
    C125 C130 . . 1.389(4) no
    C126 C127 . . 1.387(4) no
    C126 H1261 . . 0.953 no
    C127 C128 . . 1.386(5) no
    C127 H1271 . . 0.962 no
    C128 C129 . . 1.379(5) no
    C128 H1281 . . 0.955 no
    C129 C130 . . 1.394(4) no
    C129 H1291 . . 0.954 no
    C130 H1301 . . 0.977 no
loop_
    _geom_angle_atom_site_label_1
    _geom_angle_atom_site_label_2
    _geom_angle_atom_site_label_3
    _geom_angle_site_symmetry_1
    _geom_angle_site_symmetry_2
    _geom_angle_site_symmetry_3
    _geom_angle
    _geom_angle_publ_flag
    C2 O1 C24 . . . 112.39(17) no
    O1 C2 C3 . . . 104.75(18) no
    O1 C2 C21 . . . 110.80(19) no
    C3 C2 C21 . . . 102.2(2) no
    O1 C2 H21 . . . 112.6 no
    C3 C2 H21 . . . 112.2 no
    C21 C2 H21 . . . 113.5 no
    C2 C3 O4 . . . 108.98(18) no
    C2 C3 C18 . . . 102.1(2) no
    O4 C3 C18 . . . 106.5(2) no
    C2 C3 H31 . . . 110.6 no
    O4 C3 H31 . . . 113.3 no
    C18 C3 H31 . . . 114.7 no
    C3 O4 C5 . . . 112.91(17) no
    O4 C5 C6 . . . 110.32(19) no
    O4 C5 C12 . . . 105.39(18) no
    C6 C5 C12 . . . 114.4(2) no
    O4 C5 H51 . . . 107.6 no
    C6 C5 H51 . . . 107.6 no
    C12 C5 H51 . . . 111.3 no
    C5 C6 C7 . . . 121.7(2) no
    C5 C6 C11 . . . 119.1(2) no
    C7 C6 C11 . . . 119.2(2) no
    C6 C7 C8 . . . 120.3(3) no
    C6 C7 H71 . . . 120.5 no
    C8 C7 H71 . . . 119.2 no
    C7 C8 C9 . . . 119.7(3) no
    C7 C8 H81 . . . 119.1 no
    C9 C8 H81 . . . 121.2 no
    C8 C9 C10 . . . 120.6(3) no
    C8 C9 H91 . . . 119.5 no
    C10 C9 H91 . . . 119.9 no
    C9 C10 C11 . . . 120.1(3) no
    C9 C10 H101 . . . 119.7 no
    C11 C10 H101 . . . 120.1 no
    C6 C11 C10 . . . 120.0(3) no
    C6 C11 H111 . . . 120.7 no
    C10 C11 H111 . . . 119.3 no
    C5 C12 C13 . . . 119.8(2) no
    C5 C12 C17 . . . 120.8(2) no
    C13 C12 C17 . . . 119.4(2) no
    C12 C13 C14 . . . 120.5(3) no
    C12 C13 H131 . . . 122.2 no
    C14 C13 H131 . . . 117.3 no
    C13 C14 C15 . . . 119.6(3) no
    C13 C14 H141 . . . 119.9 no
    C15 C14 H141 . . . 120.5 no
    C14 C15 C16 . . . 120.3(3) no
    C14 C15 H151 . . . 122.4 no
    C16 C15 H151 . . . 117.4 no
    C15 C16 C17 . . . 120.4(3) no
    C15 C16 H161 . . . 122.9 no
    C17 C16 H161 . . . 116.7 no
    C16 C17 C12 . . . 119.9(3) no
    C16 C17 H171 . . . 120.0 no
    C12 C17 H171 . . . 120.0 no
    C3 C18 O19 . . . 128.2(3) no
    C3 C18 O20 . . . 109.4(2) no
    O19 C18 O20 . . . 122.3(3) no
    C18 O20 C21 . . . 110.2(2) no
    C2 C21 O20 . . . 104.14(18) no
    C2 C21 C22 . . . 113.2(2) no
    O20 C21 C22 . . . 110.3(2) no
    C2 C21 H211 . . . 110.3 no
    O20 C21 H211 . . . 109.0 no
    C22 C21 H211 . . . 109.7 no
    C21 C22 O23 . . . 111.80(19) no
    C21 C22 H221 . . . 108.5 no
    O23 C22 H221 . . . 112.7 no
    C21 C22 H222 . . . 109.5 no
    O23 C22 H222 . . . 105.2 no
    H221 C22 H222 . . . 109.0 no
    C22 O23 C24 . . . 110.9(2) no
    O1 C24 O23 . . . 110.67(19) no
    O1 C24 C25 . . . 107.49(18) no
    O23 C24 C25 . . . 108.6(2) no
    O1 C24 H241 . . . 109.8 no
    O23 C24 H241 . . . 109.3 no
    C25 C24 H241 . . . 111.0 no
    C24 C25 C26 . . . 119.5(2) no
    C24 C25 C30 . . . 120.7(2) no
    C26 C25 C30 . . . 119.9(2) no
    C25 C26 C27 . . . 120.0(3) no
    C25 C26 H261 . . . 122.5 no
    C27 C26 H261 . . . 117.5 no
    C26 C27 C28 . . . 120.0(3) no
    C26 C27 H271 . . . 120.1 no
    C28 C27 H271 . . . 119.9 no
    C27 C28 C29 . . . 120.0(3) no
    C27 C28 H281 . . . 119.3 no
    C29 C28 H281 . . . 120.7 no
    C28 C29 C30 . . . 120.3(3) no
    C28 C29 H291 . . . 120.5 no
    C30 C29 H291 . . . 119.2 no
    C29 C30 C25 . . . 119.8(3) no
    C29 C30 H301 . . . 118.6 no
    C25 C30 H301 . . . 121.6 no
    C102 O101 C124 . . . 112.03(17) no
    O101 C102 C103 . . . 106.20(18) no
    O101 C102 C121 . . . 111.3(2) no
    C103 C102 C121 . . . 102.0(2) no
    O101 C102 H1021 . . . 110.8 no
    C103 C102 H1021 . . . 117.7 no
    C121 C102 H1021 . . . 108.5 no
    C102 C103 O104 . . . 107.53(19) no
    C102 C103 C118 . . . 102.1(2) no
    O104 C103 C118 . . . 107.4(2) no
    C102 C103 H1031 . . . 115.0 no
    O104 C103 H1031 . . . 112.1 no
    C118 C103 H1031 . . . 112.1 no
    C103 O104 C105 . . . 113.76(17) no
    O104 C105 C106 . . . 111.0(2) no
    O104 C105 C112 . . . 105.51(17) no
    C106 C105 C112 . . . 114.5(2) no
    O104 C105 H1051 . . . 106.0 no
    C106 C105 H1051 . . . 110.5 no
    C112 C105 H1051 . . . 108.9 no
    C105 C106 C107 . . . 122.0(2) no
    C105 C106 C111 . . . 118.6(2) no
    C107 C106 C111 . . . 119.4(3) no
    C106 C107 C108 . . . 120.6(3) no
    C106 C107 H1071 . . . 119.8 no
    C108 C107 H1071 . . . 119.6 no
    C107 C108 C109 . . . 119.9(3) no
    C107 C108 H1081 . . . 121.1 no
    C109 C108 H1081 . . . 119.0 no
    C108 C109 C110 . . . 120.1(3) no
    C108 C109 H1091 . . . 121.1 no
    C110 C109 H1091 . . . 118.7 no
    C109 C110 C111 . . . 120.2(3) no
    C109 C110 H1101 . . . 120.7 no
    C111 C110 H1101 . . . 119.1 no
    C106 C111 C110 . . . 119.8(3) no
    C106 C111 H1111 . . . 119.4 no
    C110 C111 H1111 . . . 120.8 no
    C105 C112 C113 . . . 118.8(2) no
    C105 C112 C117 . . . 122.6(2) no
    C113 C112 C117 . . . 118.6(2) no
    C112 C113 C114 . . . 120.9(3) no
    C112 C113 H1131 . . . 119.8 no
    C114 C113 H1131 . . . 119.2 no
    C113 C114 C115 . . . 119.7(3) no
    C113 C114 H1141 . . . 119.0 no
    C115 C114 H1141 . . . 121.2 no
    C114 C115 C116 . . . 120.1(2) no
    C114 C115 H1151 . . . 120.3 no
    C116 C115 H1151 . . . 119.6 no
    C115 C116 C117 . . . 120.2(2) no
    C115 C116 H1161 . . . 118.9 no
    C117 C116 H1161 . . . 120.8 no
    C116 C117 C112 . . . 120.3(2) no
    C116 C117 H1171 . . . 122.7 no
    C112 C117 H1171 . . . 116.9 no
    C103 C118 O119 . . . 128.2(3) no
    C103 C118 O120 . . . 109.7(2) no
    O119 C118 O120 . . . 122.0(3) no
    C118 O120 C121 . . . 110.0(2) no
    C102 C121 O120 . . . 104.57(19) no
    C102 C121 C122 . . . 113.7(2) no
    O120 C121 C122 . . . 109.8(2) no
    C102 C121 H1211 . . . 109.4 no
    O120 C121 H1211 . . . 107.1 no
    C122 C121 H1211 . . . 111.9 no
    C121 C122 O123 . . . 111.63(19) no
    C121 C122 H1221 . . . 108.8 no
    O123 C122 H1221 . . . 109.1 no
    C121 C122 H1222 . . . 108.2 no
    O123 C122 H1222 . . . 110.5 no
    H1221 C122 H1222 . . . 108.5 no
    C122 O123 C124 . . . 110.2(2) no
    O101 C124 O123 . . . 109.8(2) no
    O101 C124 C125 . . . 108.28(18) no
    O123 C124 C125 . . . 109.0(2) no
    O101 C124 H1241 . . . 109.1 no
    O123 C124 H1241 . . . 110.5 no
    C125 C124 H1241 . . . 110.2 no
    C124 C125 C126 . . . 120.9(2) no
    C124 C125 C130 . . . 119.3(2) no
    C126 C125 C130 . . . 119.8(2) no
    C125 C126 C127 . . . 120.2(3) no
    C125 C126 H1261 . . . 119.7 no
    C127 C126 H1261 . . . 120.0 no
    C126 C127 C128 . . . 120.0(3) no
    C126 C127 H1271 . . . 119.9 no
    C128 C127 H1271 . . . 120.0 no
    C127 C128 C129 . . . 120.1(3) no
    C127 C128 H1281 . . . 119.0 no
    C129 C128 H1281 . . . 121.0 no
    C128 C129 C130 . . . 120.0(3) no
    C128 C129 H1291 . . . 119.4 no
    C130 C129 H1291 . . . 120.7 no
    C129 C130 C125 . . . 119.9(3) no
    C129 C130 H1301 . . . 120.3 no
    C125 C130 H1301 . . . 119.8 no
loop_
    _geom_hbond_atom_site_label_D
    _geom_hbond_atom_site_label_H
    _geom_hbond_atom_site_label_A
    _geom_hbond_site_symmetry_D
    _geom_hbond_site_symmetry_H
    _geom_hbond_site_symmetry_A
    _geom_hbond_distance_DH
    _geom_hbond_distance_HA
    _geom_hbond_distance_DA
    _geom_hbond_angle_DHA
    _geom_hbond_publ_flag
    C8 H81 O19 . . 1_565 0.95 2.57 3.520(4) 173 no
    C14 H141 O119 . . 1_554 0.95 2.55 3.309(4) 137 no
    C28 H281 O19 . . 2_656 0.96 2.57 3.225(4) 126 no
