# Supplementary material for: 2-O-Benzhydryl-3,4-(S)-O-benzyl­idene-d-xylono-1,4-lactone
Source: Acta Crystallogr Sect E Struct Rep Online. 2008 May 7;64(Pt 6):o1012. doi: 10.1107/S1600536808012567 (PMC2961596; doi:10.1107/S1600536808012567)
Supplement: Supplementary file 2 [file e-64-o1012-Isup2.hkl]

data_I
#  11281038    SDR015                      
_audit_creation_date        07-11-28
_audit_creation_method      CRYSTALS 

_cell_length_a                    14.8159(3)
_cell_angle_alpha                 90
_cell_length_b                    9.1959(2)
_cell_angle_beta                  93.7245(12)
_cell_length_c                    15.0797(2)
_cell_angle_gamma                 90

# NOTE Fc on scale of Fo,      0.59755
# Status flags: 
#    o - used in refinement 
#    < - excluded by I/sigmaI cutoff 
#    x - excluded for another reason  

loop_
_refln_index_h
_refln_index_k
_refln_index_l
_refln_F_squared_meas
_refln_F_squared_calc
_refln_F_squared_sigma
_refln_observed_status
   4   0   0      195.40      215.17        9.90 o
   5   0   0        6.10        6.61        0.80 o
   6   0   0      274.80      263.65       13.50 o
   7   0   0      754.70      732.86       35.40 o
   8   0   0      843.60      792.93       24.50 o
   9   0   0       25.60       27.24        2.00 o
  10   0   0      713.20      659.15       23.00 o
  11   0   0       72.40       74.91        3.20 o
  12   0   0       28.80       28.43        1.90 o
  13   0   0       51.90       52.00        2.80 o
  14   0   0       85.50       85.25        4.80 o
  15   0   0       31.80       28.24        2.10 o
  16   0   0       70.90       63.85        4.50 o
  17   0   0       49.80       40.69        3.90 o
  18   0   0       28.60       24.13        3.20 o
  19   0   0        2.60        6.24        3.50 o
   4   1   0     2022.65     2042.13       62.50 o
   5   1   0      338.55      340.57       10.58 o
   6   1   0      158.70      154.38        5.51 o
   7   1   0      180.05      177.67        6.05 o
   8   1   0      387.55      373.02       15.05 o
   9   1   0       32.50       33.26        1.97 o
  10   1   0      332.80      308.74       13.38 o
  11   1   0       31.75       37.22        1.80 o
  12   1   0       37.60       33.48        2.10 o
  13   1   0       75.90       80.10        3.82 o
  14   1   0       43.95       42.73        2.80 o
  15   1   0       18.65       19.26        2.10 o
  16   1   0       19.40       23.49        2.45 o
  17   1   0        4.85        3.33        2.33 o
  18   1   0        3.00        1.64        2.35 o
  19   1   0       14.10       15.11        4.79 o
   2   2   0      414.45      427.76        7.25 o
   3   2   0      595.15      626.14       16.67 o
   4   2   0      763.95      778.72       19.15 o
   5   2   0      126.85      130.83        4.43 o
   6   2   0      207.65      218.60        6.68 o
   7   2   0      259.40      255.17        7.91 o
   8   2   0      408.35      392.49       14.25 o
   9   2   0      100.00       93.99        3.72 o
  10   2   0       38.65       43.29        2.63 o
  11   2   0       27.70       33.21        2.71 o
  12   2   0      172.55      165.95        6.17 o
  13   2   0       16.50       19.62        1.80 o
  14   2   0       48.35       45.70        3.05 o
  15   2   0       19.15       19.31        2.45 o
  16   2   0       12.70       13.94        2.65 o
  17   2   0        1.65        4.74        2.90 o
  18   2   0       21.15       23.95        3.80 o
   1   3   0      798.45      839.70       13.75 o
   2   3   0      102.15      116.61        1.95 o
   3   3   0       86.25       86.07        2.06 o
   4   3   0       57.95       61.36        2.50 o
   5   3   0      384.05      416.88        9.22 o
   6   3   0      468.90      489.05       10.87 o
   7   3   0      603.70      591.68       18.27 o
   8   3   0       25.10       28.29        1.93 o
   9   3   0        0.50        0.25        2.32 o
  10   3   0       23.00       22.30        2.06 o
  11   3   0      136.75      141.98        5.11 o
  12   3   0       56.15       59.63        2.75 o
  13   3   0        6.90        6.95        1.60 o
  14   3   0       31.35       33.44        2.50 o
  15   3   0       10.40       12.64        2.20 o
  16   3   0        2.35        1.03        2.65 o
  17   3   0        5.35        5.14        3.00 o
  18   3   0        9.80       11.44        3.90 o
   0   4   0       46.50       52.13        1.70 o
   1   4   0       42.65       43.97        1.90 o
   2   4   0      161.85      172.80        3.26 o
   3   4   0      158.85      155.12        3.05 o
   4   4   0      524.35      500.66       12.45 o
   5   4   0      206.00      187.25        6.36 o
   6   4   0       14.95       15.72        1.74 o
   7   4   0       31.50       31.43        2.06 o
   8   4   0       24.50       24.52        2.03 o
   9   4   0       10.20        9.64        1.37 o
  10   4   0       63.45       64.09        2.65 o
  11   4   0       32.85       34.49        1.97 o
  12   4   0       31.05       35.99        2.45 o
  13   4   0        4.30        3.03        1.78 o
  14   4   0       59.85       57.65        3.85 o
  15   4   0       -0.85        0.80        3.00 o
  16   4   0        1.40        1.67        1.84 o
  17   4   0        0.25        0.91        3.25 o
  18   4   0        3.35        6.67        4.43 o
   1   5   0      126.90      133.52        2.86 o
   2   5   0      241.05      236.00        4.75 o
   3   5   0       69.85       63.94        1.97 o
   4   5   0      108.30      110.56        2.45 o
   5   5   0       29.80       30.65        1.84 o
   6   5   0       23.20       24.14        1.40 o
   7   5   0      194.95      197.03        5.23 o
   8   5   0       23.95       25.50        2.85 o
   9   5   0       64.55       65.01        2.90 o
  10   5   0      114.60      111.40        4.41 o
  11   5   0      106.00      109.13        4.07 o
  12   5   0      122.60      124.46        4.56 o
  13   5   0        4.35        3.49        1.92 o
  14   5   0        4.45        4.66        2.22 o
  15   5   0       12.10       13.15        3.08 o
  16   5   0        1.75        2.40        4.12 o
  17   5   0       -3.45        0.87        4.32 o
   0   6   0       85.05       91.35        3.18 o
   1   6   0       37.30       41.55        1.63 o
   2   6   0      176.70      173.85        3.60 o
   3   6   0      143.25      135.26        3.20 o
   4   6   0       67.20       63.39        2.15 o
   5   6   0        1.90        2.33        1.05 o
   6   6   0      173.20      179.86        4.41 o
   7   6   0      157.50      149.10        6.42 o
   8   6   0       22.90       22.41        2.14 o
   9   6   0       42.40       42.01        2.65 o
  10   6   0       75.60       73.31        3.68 o
  11   6   0      251.35      245.31        8.18 o
  12   6   0        9.70       10.84        2.47 o
  13   6   0        5.55        5.83        2.28 o
  14   6   0       -0.20        0.61        4.20 o
  15   6   0        4.15        4.98        3.05 o
  16   6   0        4.00        3.38        7.35 o
   1   7   0      365.90      358.66        6.85 o
   2   7   0       39.10       38.26        1.77 o
   3   7   0      145.60      142.11        3.30 o
   4   7   0       44.55       47.24        1.85 o
   5   7   0      142.65      143.80        3.81 o
   6   7   0       19.25       24.46        1.98 o
   7   7   0      184.35      190.17        4.96 o
   8   7   0       37.65       41.13        2.31 o
   9   7   0       37.00       35.81        2.87 o
  10   7   0      149.60      130.73        5.63 o
  11   7   0       90.85       83.14        4.36 o
  12   7   0        7.15        7.11        2.94 o
  13   7   0        5.05        5.00        2.63 o
  14   7   0       50.90       49.48        5.84 o
  15   7   0       -0.45        0.40        4.19 o
   0   8   0      728.00      675.51       23.97 o
   1   8   0      137.05      126.41        3.56 o
   2   8   0      217.95      209.28        5.87 o
   3   8   0      285.80      276.95        6.62 o
   4   8   0       31.75       32.29        1.70 o
   5   8   0       97.55       99.20        3.31 o
   6   8   0       99.00      100.70        3.57 o
   7   8   0       31.80       34.14        2.79 o
   8   8   0       32.00       34.38        3.01 o
   9   8   0       20.05       21.05        2.55 o
  10   8   0       66.05       67.30        4.29 o
  11   8   0       18.80       17.75        3.06 o
  12   8   0       29.90       30.72        3.72 o
  13   8   0        4.20        5.90        4.00 o
  14   8   0       17.20       16.47        5.06 o
   1   9   0       22.50       23.99        2.00 o
   2   9   0       29.05       32.70        1.97 o
   3   9   0       52.40       50.64        2.63 o
   4   9   0       12.45       13.02        1.97 o
   5   9   0       43.25       44.16        2.45 o
   6   9   0       36.60       39.59        3.06 o
   7   9   0       59.00       59.41        3.66 o
   8   9   0       21.75       22.15        3.25 o
   9   9   0        6.45        5.71        4.27 o
  10   9   0       16.05       12.41        3.91 o
  11   9   0       19.55       21.87        4.20 o
  12   9   0       45.75       46.08        5.40 o
   0  10   0       79.40       72.47        4.50 o
   1  10   0      167.65      152.97        6.91 o
   2  10   0       17.80       15.14        3.01 o
   3  10   0       23.40       25.06        2.45 o
   4  10   0        1.75        2.76        3.00 o
   5  10   0        1.95        0.53        2.84 o
   6  10   0        6.20        6.28        2.60 o
   7  10   0       21.75       24.37        3.35 o
   8  10   0       22.20       24.59        4.00 o
   9  10   0        6.75       11.51        4.04 o
  10  10   0       35.20       33.83        3.90 o
   1  11   0       14.70        8.24        2.40 o
   2  11   0       11.00       15.24        2.00 o
   3  11   0        5.30        2.43        2.20 o
   4  11   0       16.60       13.41        2.50 o
   5  11   0        7.50        6.95        2.20 o
   6  11   0       23.80       27.53        3.90 o
   7  11   0        8.50        4.48        3.70 o
 -19   0   1       20.00       17.14        3.90 o
 -18   0   1        2.80        6.22        2.20 o
 -17   0   1       13.40       11.55        2.10 o
 -16   0   1        2.70        3.92        1.90 o
 -15   0   1        1.40        0.08        1.60 o
 -14   0   1       25.40       24.60        1.70 o
 -13   0   1       51.90       52.13        2.80 o
 -12   0   1      303.30      280.42       10.80 o
 -11   0   1        3.50        1.20        1.20 o
 -10   0   1        4.30        5.26        0.90 o
  -9   0   1      210.20      222.82        9.70 o
  -8   0   1     1390.00     1298.81       41.40 o
  -7   0   1       57.50       54.67        2.20 o
  -6   0   1       37.40       41.99        1.50 o
  -5   0   1        1.00        1.05        1.20 o
  -4   0   1       90.20       97.36        4.40 o
   4   0   1       77.10       72.90        3.80 o
   5   0   1      756.70      796.29       36.30 o
   6   0   1      764.60      759.55       35.50 o
   7   0   1      472.50      441.42       20.80 o
   8   0   1        9.10        7.77        1.20 o
   9   0   1        1.20        1.24        0.90 o
  10   0   1       37.30       36.67        1.90 o
  11   0   1      131.20      116.67        4.70 o
  12   0   1      144.50      138.83        5.60 o
  13   0   1       25.90       29.64        2.10 o
  14   0   1       59.40       67.87        3.40 o
  15   0   1       40.20       44.10        2.50 o
  16   0   1       -0.80        0.59        2.50 o
  17   0   1        4.60        3.08        2.10 o
  18   0   1        2.30        0.02        2.00 o
  19   0   1        2.80        1.26        3.40 o
 -19   1   1       24.45       26.35        4.80 o
 -18   1   1        1.95        1.56        2.31 o
 -17   1   1        4.10        4.64        2.51 o
 -16   1   1       42.10       41.31        3.27 o
 -15   1   1       28.00       28.13        2.45 o
 -14   1   1        1.90        2.42        1.35 o
 -13   1   1      178.65      172.96        7.50 o
 -12   1   1       87.45       83.63        3.99 o
 -11   1   1       94.05       92.69        4.80 o
 -10   1   1       11.65       11.16        1.51 o
  -9   1   1       40.90       38.16        2.26 o
  -8   1   1      130.00      137.01        4.50 o
  -7   1   1      806.30      785.39       28.50 o
  -6   1   1      628.00      612.73       23.73 o
  -5   1   1      213.50      236.64        6.86 o
  -4   1   1      623.35      675.20       18.90 o
   4   1   1      813.15      854.02       24.85 o
   5   1   1      429.40      451.06       14.25 o
   6   1   1     1111.50     1099.95       32.50 o
   7   1   1       29.15       26.81        1.47 o
   8   1   1      390.45      372.97       14.48 o
   9   1   1      881.95      812.34       28.14 o
  10   1   1      111.05      106.03        4.09 o
  11   1   1       25.85       23.51        1.76 o
  12   1   1       50.20       47.61        2.57 o
  13   1   1       20.45       20.53        2.10 o
  14   1   1       33.10       38.29        2.53 o
  15   1   1        3.70        5.50        1.80 o
  16   1   1        7.10        4.10        2.22 o
  17   1   1        5.85        1.99        3.29 o
  18   1   1       -1.20        2.07        2.65 o
  19   1   1       -0.25        1.99        3.75 o
 -18   2   1       -0.40        1.28        3.26 o
 -17   2   1       11.65        6.64        3.49 o
 -16   2   1        4.45        4.22        2.79 o
 -15   2   1        8.60        8.69        1.91 o
 -14   2   1       25.10       27.72        2.25 o
 -13   2   1      143.65      138.61        6.08 o
 -12   2   1      358.45      346.16       12.89 o
 -11   2   1      100.00       93.92        4.55 o
 -10   2   1       36.30       43.96        2.51 o
  -9   2   1      263.00      265.81       10.00 o
  -8   2   1       21.10       22.66        1.25 o
  -7   2   1       15.20       17.03        1.10 o
  -6   2   1       76.70       77.53        3.28 o
  -5   2   1       53.30       55.38        2.05 o
  -4   2   1      663.50      713.35       17.45 o
  -3   2   1      425.60      457.88        9.38 o
  -2   2   1     2240.70     2251.80       42.10 o
   2   2   1     1123.55     1178.94       23.34 o
   3   2   1     1712.60     1757.85       40.53 o
   4   2   1       23.90       24.58        1.05 o
   5   2   1       17.00       18.93        1.33 o
   6   2   1      159.65      154.61        5.46 o
   7   2   1       94.40       95.97        3.65 o
   8   2   1      148.45      135.45        5.19 o
   9   2   1      448.40      430.45       12.16 o
  10   2   1       73.00       72.26        3.26 o
  11   2   1      164.80      163.19        6.04 o
  12   2   1        2.55        3.09        1.35 o
  13   2   1       37.10       36.14        2.31 o
  14   2   1       45.10       48.10        2.85 o
  15   2   1       10.10       11.61        1.95 o
  16   2   1        3.80        2.24        2.60 o
  17   2   1       60.60       49.62        5.79 o
  18   2   1        0.45        0.29        5.10 o
 -18   3   1        4.40        4.82        3.96 o
 -17   3   1       12.60       11.67        3.80 o
 -16   3   1        5.30        5.89        2.62 o
 -15   3   1       32.90       30.77        3.36 o
 -14   3   1        7.05        6.57        2.21 o
 -13   3   1      108.30      113.03        4.50 o
 -12   3   1      142.05      146.59        5.12 o
 -11   3   1      255.00      246.12        7.98 o
 -10   3   1       83.65       88.46        3.00 o
  -9   3   1      377.10      364.09       10.11 o
  -8   3   1      119.05      113.56        3.70 o
  -7   3   1      303.25      281.72        8.05 o
  -6   3   1       37.10       39.53        1.77 o
  -5   3   1       71.40       65.56        2.22 o
  -4   3   1      324.45      357.23        9.40 o
  -3   3   1       51.15       55.80        1.30 o
  -2   3   1     1324.80     1343.46       23.67 o
  -1   3   1      317.15      322.45        6.87 o
   0   3   1     1328.80     1351.80       34.54 o
   1   3   1      109.20      111.10        2.50 o
   2   3   1      412.85      441.50        8.23 o
   3   3   1       69.50       77.89        2.04 o
   4   3   1      475.65      490.74       11.03 o
   5   3   1        6.15        6.05        1.52 o
   6   3   1      292.25      264.29       10.61 o
   7   3   1      144.05      146.91        5.08 o
   8   3   1      273.75      263.72        8.64 o
   9   3   1      109.80      110.55        4.45 o
  10   3   1      591.00      594.26       19.71 o
  11   3   1       45.25       48.80        2.30 o
  12   3   1       71.00       69.73        3.15 o
  13   3   1       10.90       10.94        1.71 o
  14   3   1       24.50       29.36        2.20 o
  15   3   1       50.35       46.77        3.71 o
  16   3   1        5.20        6.29        2.35 o
  17   3   1       12.50       12.89        3.83 o
  18   3   1        3.75        2.23        3.50 o
 -18   4   1        8.90        3.10        4.30 o
 -17   4   1       33.30       33.69        4.92 o
 -16   4   1        1.10        1.12        2.05 o
 -15   4   1       11.10       12.80        2.86 o
 -14   4   1       34.45       34.77        2.71 o
 -13   4   1      104.50      103.77        4.26 o
 -12   4   1      269.30      253.14        7.61 o
 -11   4   1       83.20       79.78        3.17 o
 -10   4   1        9.45       10.05        1.53 o
  -9   4   1       27.95       28.81        2.18 o
  -8   4   1      199.20      189.07        6.63 o
  -7   4   1      136.30      136.78        3.40 o
  -6   4   1      329.00      321.23       10.31 o
  -5   4   1       22.60       21.84        1.80 o
  -4   4   1      407.05      407.89       12.08 o
  -3   4   1     1236.90     1188.21       23.38 o
  -2   4   1     1142.00     1135.41       21.34 o
  -1   4   1      794.75      808.58       14.49 o
   0   4   1       60.15       60.24        1.78 o
   1   4   1     1591.00     1575.37       44.85 o
   2   4   1      162.50      156.91        3.25 o
   3   4   1       62.75       60.14        1.98 o
   4   4   1       74.95       69.68        2.38 o
   5   4   1      251.80      251.88        5.51 o
   6   4   1       10.75       13.00        1.61 o
   7   4   1      200.10      197.62        5.52 o
   8   4   1       53.65       48.47        2.88 o
   9   4   1      217.55      223.20        5.96 o
  10   4   1       32.70       34.00        2.11 o
  11   4   1      224.75      218.45        7.22 o
  12   4   1       46.80       45.90        2.81 o
  13   4   1       85.60       88.02        4.00 o
  14   4   1       41.35       43.76        3.00 o
  15   4   1       33.10       31.40        3.98 o
  16   4   1       -1.35        0.07        2.15 o
  17   4   1       24.65       24.16        4.34 o
 -17   5   1        5.45        6.12        4.84 o
 -16   5   1        4.55        2.37        4.14 o
 -15   5   1       26.35       28.81        3.87 o
 -14   5   1       -0.80        2.29        3.04 o
 -13   5   1       12.70       14.05        1.97 o
 -12   5   1        2.45        1.20        2.38 o
 -11   5   1        3.65        4.20        2.24 o
 -10   5   1      229.35      220.98        6.68 o
  -9   5   1      104.70      106.18        3.78 o
  -8   5   1        9.45        5.71        1.49 o
  -7   5   1      184.80      198.49        5.28 o
  -6   5   1       43.05       46.27        2.82 o
  -5   5   1        4.65        5.09        1.10 o
  -4   5   1      134.50      123.03        3.08 o
  -3   5   1      206.40      210.91        4.26 o
  -2   5   1      180.25      184.73        3.77 o
  -1   5   1       36.65       34.77        1.35 o
   0   5   1      320.75      319.74        5.95 o
   1   5   1      226.25      222.98        5.71 o
   2   5   1      175.45      183.23        3.95 o
   3   5   1      139.10      139.36        3.06 o
   4   5   1       81.05       76.95        3.29 o
   5   5   1       20.00       21.31        1.59 o
   6   5   1        4.95        1.95        1.71 o
   7   5   1       20.50       24.03        1.67 o
   8   5   1       28.00       25.66        2.53 o
   9   5   1       61.60       58.55        2.83 o
  10   5   1      323.60      327.36        8.87 o
  11   5   1       89.55       89.35        3.62 o
  12   5   1       19.00       17.99        2.22 o
  13   5   1       40.75       38.63        3.08 o
  14   5   1       16.70       22.35        2.70 o
  15   5   1       12.10       12.34        3.81 o
  16   5   1        5.15        3.76        3.07 o
  17   5   1       -0.90        0.12        5.66 o
 -16   6   1       -1.30        0.14        4.09 o
 -15   6   1       19.15       18.40        3.85 o
 -14   6   1        2.60        6.31        2.65 o
 -13   6   1       33.90       34.56        3.26 o
 -12   6   1       64.20       59.40        3.71 o
 -11   6   1       38.50       36.61        2.85 o
 -10   6   1       36.75       39.13        2.77 o
  -9   6   1       60.30       62.20        2.97 o
  -8   6   1       37.25       39.28        2.60 o
  -7   6   1       93.50       94.65        4.46 o
  -6   6   1       39.65       38.93        2.38 o
  -5   6   1       27.70       26.92        1.96 o
  -4   6   1      145.15      135.29        3.42 o
  -3   6   1      152.05      148.18        3.56 o
  -2   6   1       94.15       88.84        2.55 o
  -1   6   1       38.05       36.08        1.41 o
   0   6   1       26.65       26.58        1.20 o
   1   6   1        1.05        2.23        1.50 o
   2   6   1       16.45       14.61        1.20 o
   3   6   1      529.15      522.36        9.57 o
   4   6   1      217.40      216.92        5.43 o
   5   6   1       23.20       28.58        1.51 o
   6   6   1      162.60      162.07        5.08 o
   7   6   1       10.95       12.79        1.73 o
   8   6   1        9.95        8.05        1.84 o
   9   6   1       15.20       16.60        2.26 o
  10   6   1        8.30        9.29        1.83 o
  11   6   1       45.15       48.25        2.89 o
  12   6   1       11.50       13.68        2.41 o
  13   6   1        0.20        2.47        2.21 o
  14   6   1       20.65       25.69        3.27 o
  15   6   1       -1.25        1.64        3.41 o
  16   6   1        9.90       12.52        4.26 o
 -15   7   1       -1.20        1.85        4.69 o
 -14   7   1       12.45        8.87        4.12 o
 -13   7   1       31.95       32.50        3.88 o
 -12   7   1        2.50        2.23        2.27 o
 -11   7   1       24.75       27.52        3.14 o
 -10   7   1       52.85       55.02        3.51 o
  -9   7   1       57.10       57.72        3.01 o
  -8   7   1       62.15       68.27        2.86 o
  -7   7   1       64.15       72.18        2.60 o
  -6   7   1      236.60      261.35        5.85 o
  -5   7   1      121.85      113.70        3.67 o
  -4   7   1       52.45       54.38        2.00 o
  -3   7   1      133.50      143.72        3.15 o
  -2   7   1      179.85      179.46        3.80 o
  -1   7   1      506.50      495.41        9.47 o
   0   7   1      131.15      129.94        3.01 o
   1   7   1       63.20       62.31        2.06 o
   2   7   1       52.95       56.97        2.02 o
   3   7   1       79.25       78.59        2.16 o
   4   7   1       21.70       24.31        1.60 o
   5   7   1       43.30       42.41        1.95 o
   6   7   1       81.80       79.23        2.96 o
   7   7   1        8.95        9.55        1.57 o
   8   7   1        7.15        7.42        2.00 o
   9   7   1       93.95       92.79        4.36 o
  10   7   1       88.65       85.40        4.10 o
  11   7   1       19.20       21.66        2.79 o
  12   7   1        1.35        1.63        1.72 o
  13   7   1        1.60        0.82        2.76 o
  14   7   1       10.45        8.80        3.60 o
  15   7   1        3.10        2.29        4.85 o
 -14   8   1       14.60       10.58        5.66 o
 -13   8   1        6.35        8.77        3.59 o
 -12   8   1       20.40       20.63        3.35 o
 -11   8   1       14.65       15.61        3.57 o
 -10   8   1       37.20       41.96        3.11 o
  -9   8   1        9.40        9.34        2.30 o
  -8   8   1       48.35       50.16        2.83 o
  -7   8   1        1.35        0.02        1.98 o
  -6   8   1       34.20       38.92        2.11 o
  -5   8   1       53.55       55.99        2.25 o
  -4   8   1        7.90        8.26        1.35 o
  -3   8   1       90.40       90.11        2.80 o
  -2   8   1       26.85       23.66        1.81 o
  -1   8   1      433.70      386.13        9.18 o
   0   8   1        0.05        0.42        1.59 o
   1   8   1       13.00       13.09        1.51 o
   2   8   1       87.40       89.26        2.70 o
   3   8   1       13.80       17.00        1.56 o
   4   8   1       60.60       61.92        2.45 o
   5   8   1       18.40       18.63        1.76 o
   6   8   1       10.20       11.66        1.75 o
   7   8   1        5.60        4.24        2.25 o
   8   8   1        3.95        7.03        1.92 o
   9   8   1        0.55        2.72        1.70 o
  10   8   1       18.25       20.37        2.90 o
  11   8   1       12.00       12.78        3.79 o
  12   8   1       17.55       17.91        3.46 o
  13   8   1        0.30        0.54        3.75 o
  14   8   1        2.40        1.40        4.53 o
 -12   9   1       -2.90        1.55        3.40 o
 -11   9   1        2.60        1.39        2.60 o
 -10   9   1       19.75       18.59        4.47 o
  -9   9   1        2.70        2.30        3.00 o
  -8   9   1       60.25       71.54        4.10 o
  -7   9   1       13.50       14.59        2.55 o
  -6   9   1        4.60        4.65        1.85 o
  -5   9   1        2.05        2.82        1.67 o
  -4   9   1        5.70        5.46        1.55 o
  -3   9   1       18.00       19.89        1.86 o
  -2   9   1       31.95       37.09        2.28 o
  -1   9   1      153.60      135.79        4.33 o
   0   9   1      269.20      251.06        7.02 o
   1   9   1      166.85      153.47        4.63 o
   2   9   1       13.95       16.14        1.96 o
   3   9   1       75.25       77.06        2.86 o
   4   9   1       30.05       29.43        2.61 o
   5   9   1        3.30        4.88        1.76 o
   6   9   1       25.15       25.33        2.51 o
   7   9   1       69.60       75.10        3.90 o
   8   9   1       19.80       18.76        3.11 o
   9   9   1       11.55       13.01        3.41 o
  10   9   1       19.45       18.84        4.07 o
  11   9   1        7.30        3.97        4.70 o
  12   9   1        1.05        1.09        4.65 o
 -10  10   1       22.10       18.17        3.70 o
  -9  10   1        8.00        5.90        3.10 o
  -8  10   1        5.30        5.33        3.73 o
  -7  10   1       -0.90        3.01        4.65 o
  -6  10   1        1.10        2.78        5.63 o
  -5  10   1       10.85        8.45        3.16 o
  -4  10   1       -0.25        0.17        2.28 o
  -3  10   1       24.05       17.16        3.48 o
  -2  10   1        9.15        7.35        3.05 o
  -1  10   1      131.80      116.95        5.85 o
   0  10   1      140.70      120.94        6.52 o
   1  10   1       31.20       34.73        3.32 o
   2  10   1       -0.55        4.01        3.42 o
   3  10   1        0.20        2.69        5.90 o
   4  10   1       13.70       12.43        4.28 o
   5  10   1       36.00       29.95        3.79 o
   6  10   1       15.20       16.00        3.67 o
   7  10   1        7.50        6.26        3.41 o
   8  10   1       13.60       15.81        3.51 o
   9  10   1       15.00       21.42        4.38 o
  10  10   1        6.70        4.64        3.20 o
  -7  11   1        3.00        0.44        3.20 o
  -6  11   1        3.70        4.14        3.30 o
  -5  11   1        2.40        1.58        2.60 o
  -4  11   1       12.20        8.53        1.90 o
  -3  11   1       16.00       17.33        2.20 o
  -2  11   1       96.00       85.51        4.20 o
  -1  11   1       11.30       11.47        2.10 o
   0  11   1        0.50        0.41        2.69 o
   1  11   1       30.50       29.05        2.60 o
   2  11   1       15.00       12.98        2.50 o
   3  11   1        4.90        4.36        1.90 o
   4  11   1       11.10       10.28        2.80 o
   5  11   1        3.90        2.41        2.50 o
   6  11   1       27.30       25.67        3.80 o
   7  11   1       26.60       19.09        4.40 o
 -19   0   2        0.40        0.31        4.17 o
 -18   0   2        4.60        6.64        2.20 o
 -17   0   2       21.90       27.07        2.70 o
 -16   0   2        0.20        0.22        1.43 o
 -15   0   2       69.70       76.86        4.10 o
 -14   0   2        2.50        0.67        1.30 o
 -13   0   2      270.10      255.71        8.30 o
 -12   0   2       69.10       60.77        3.30 o
 -11   0   2        3.20        0.54        1.00 o
 -10   0   2       37.80       41.97        1.80 o
  -9   0   2        1.40        1.59        0.70 o
  -8   0   2       96.00       82.97        3.40 o
  -7   0   2     1292.70     1241.37       40.70 o
  -6   0   2       91.30       97.14        3.00 o
  -5   0   2        4.70        1.41        0.70 o
  -4   0   2      390.40      415.64       18.10 o
   4   0   2      131.10      144.86        4.30 o
   5   0   2      707.60      739.84       35.10 o
   6   0   2     1769.30     1718.69       83.60 o
   7   0   2       17.20       16.64        1.40 o
   8   0   2      574.00      522.81       23.70 o
   9   0   2      118.70      111.07        4.10 o
  10   0   2      214.50      194.51        7.50 o
  11   0   2       24.90       26.36        1.60 o
  12   0   2       13.80       12.91        1.50 o
  13   0   2       -0.10        0.15        0.76 o
  14   0   2       11.20       13.63        1.70 o
  15   0   2       -0.50        0.03        2.12 o
  16   0   2        6.30        5.92        1.50 o
  17   0   2        6.00        6.29        1.90 o
  18   0   2        4.10        5.51        2.30 o
 -19   1   2        1.10        0.12        4.02 o
 -18   1   2       11.15       10.12        2.65 o
 -17   1   2        8.60        7.27        2.15 o
 -16   1   2        9.10       12.65        2.59 o
 -15   1   2       29.05       25.45        2.40 o
 -14   1   2      147.85      142.35        6.63 o
 -13   1   2        6.95        6.43        1.35 o
 -12   1   2       39.35       34.02        2.10 o
 -11   1   2        5.45        5.01        1.65 o
 -10   1   2      168.70      166.10        7.26 o
  -9   1   2      118.05      111.74        4.75 o
  -8   1   2       37.80       33.72        1.80 o
  -7   1   2      268.25      260.09        8.91 o
  -6   1   2        7.00        5.70        1.11 o
  -5   1   2      404.55      430.18       15.22 o
  -4   1   2      236.50      262.02        6.90 o
  -3   1   2      322.15      346.76        8.73 o
   3   1   2        7.15        7.34        0.57 o
   4   1   2      486.00      501.51       11.80 o
   5   1   2     1039.05     1057.56       27.99 o
   6   1   2      130.75      124.98        3.56 o
   7   1   2      773.10      739.96       22.63 o
   8   1   2      112.20       99.03        4.07 o
   9   1   2      188.30      179.27        6.18 o
  10   1   2       14.50       13.99        1.22 o
  11   1   2       89.65       88.58        3.37 o
  12   1   2        7.10        5.87        1.30 o
  13   1   2        7.40        8.81        1.57 o
  14   1   2       11.70       15.90        1.60 o
  15   1   2       47.95       54.93        3.57 o
  16   1   2       17.40       16.21        2.45 o
  17   1   2        7.85        9.88        3.32 o
  18   1   2        5.20        5.51        3.08 o
 -18   2   2        1.55        1.56        3.33 o
 -17   2   2        2.65        2.28        2.42 o
 -16   2   2        3.25        2.96        2.55 o
 -15   2   2       28.25       28.40        2.60 o
 -14   2   2       25.65       22.78        2.40 o
 -13   2   2        2.10        0.52        1.30 o
 -12   2   2       78.40       73.39        3.57 o
 -11   2   2      189.60      191.76        8.15 o
 -10   2   2       34.40       28.68        2.35 o
  -9   2   2      275.50      263.46        8.64 o
  -8   2   2      296.15      291.93        9.33 o
  -7   2   2      662.30      664.84       19.97 o
  -6   2   2      210.80      211.81        8.13 o
  -5   2   2      298.75      311.30        7.80 o
  -4   2   2       78.40       81.91        2.25 o
  -3   2   2     1629.20     1704.32       38.44 o
  -2   2   2      613.65      628.00       12.07 o
  -1   2   2     3541.10     3366.73       63.14 o
   0   2   2      572.75      592.34        9.26 o
   1   2   2     1046.80     1106.66       22.87 o
   2   2   2       38.90       42.32        1.22 o
   3   2   2      985.15     1015.33       23.13 o
   4   2   2      960.75      966.71       24.05 o
   5   2   2       37.60       35.61        1.75 o
   6   2   2     1452.70     1405.65       44.25 o
   7   2   2      175.40      189.71        6.03 o
   8   2   2       20.25       21.08        1.59 o
   9   2   2      323.75      321.89        8.65 o
  10   2   2       48.35       49.23        2.05 o
  11   2   2        6.20        6.38        1.30 o
  12   2   2       21.65       18.09        1.80 o
  13   2   2       45.75       47.08        2.60 o
  14   2   2        2.90        5.20        1.40 o
  15   2   2       27.85       31.44        2.60 o
  16   2   2       13.50       13.12        2.90 o
  17   2   2       15.20       11.95        3.25 o
  18   2   2        9.55       10.73        2.97 o
 -18   3   2       12.15       13.29        3.95 o
 -17   3   2        2.15        4.62        2.90 o
 -16   3   2       35.25       34.27        4.41 o
 -15   3   2       11.80       13.47        2.06 o
 -14   3   2        6.65        7.15        1.80 o
 -13   3   2        5.20        3.89        1.90 o
 -12   3   2      143.15      138.04        6.79 o
 -11   3   2      218.50      217.52        7.95 o
 -10   3   2      291.75      306.59        9.67 o
  -9   3   2      205.85      199.35        6.83 o
  -8   3   2      806.55      816.59       24.93 o
  -7   3   2       21.85       23.92        1.41 o
  -6   3   2       12.15       11.05        1.33 o
  -5   3   2      427.40      445.55       10.12 o
  -4   3   2     1346.75     1348.43       31.83 o
  -3   3   2     1126.90     1157.27       19.93 o
  -2   3   2       56.95       64.67        1.55 o
  -1   3   2       71.65       74.94        1.97 o
   0   3   2        0.75        0.58        0.44 o
   1   3   2      591.30      641.00       11.75 o
   2   3   2      701.10      765.54       11.80 o
   3   3   2       20.35       21.52        1.18 o
   4   3   2       34.50       33.67        1.55 o
   5   3   2      189.30      194.82        5.11 o
   6   3   2      181.75      188.33        6.34 o
   7   3   2       35.15       33.61        1.66 o
   8   3   2       86.90       81.31        2.95 o
   9   3   2       77.00       81.14        3.00 o
  10   3   2      303.75      285.01        8.50 o
  11   3   2       88.95       91.09        3.45 o
  12   3   2       32.50       32.28        2.38 o
  13   3   2       21.35       25.14        2.01 o
  14   3   2       97.45       93.57        4.60 o
  15   3   2        4.30        6.63        2.16 o
  16   3   2       17.35       13.65        3.11 o
  17   3   2        5.00        2.39        2.96 o
  18   3   2        8.45        8.83        3.56 o
 -18   4   2        8.00       10.19        5.90 o
 -17   4   2        8.55        8.91        3.30 o
 -16   4   2       39.85       40.50        5.00 o
 -15   4   2        7.85        9.22        2.30 o
 -14   4   2       35.70       35.67        2.73 o
 -13   4   2       12.85       11.74        1.98 o
 -12   4   2        5.60        8.77        1.61 o
 -11   4   2      169.35      168.91        4.82 o
 -10   4   2       55.40       55.85        2.38 o
  -9   4   2      340.65      322.07       10.67 o
  -8   4   2       91.95       92.26        2.97 o
  -7   4   2      135.10      127.47        3.20 o
  -6   4   2      264.45      263.19        6.59 o
  -5   4   2      201.90      199.75        6.39 o
  -4   4   2       59.60       58.82        1.85 o
  -3   4   2     1401.90     1362.25       28.88 o
  -2   4   2       18.40       17.64        0.96 o
  -1   4   2      428.85      455.61        9.12 o
   0   4   2      314.35      333.86        6.16 o
   1   4   2       13.85       13.64        0.80 o
   2   4   2       84.25       90.51        1.85 o
   3   4   2       63.10       55.49        2.20 o
   4   4   2       17.15       14.31        1.41 o
   5   4   2       61.40       63.83        2.14 o
   6   4   2       15.15       15.53        1.71 o
   7   4   2       57.20       55.84        2.42 o
   8   4   2       12.40       13.64        1.71 o
   9   4   2      194.60      200.69        5.96 o
  10   4   2      109.35      112.10        3.95 o
  11   4   2       35.70       41.96        2.25 o
  12   4   2        5.25        2.95        1.70 o
  13   4   2       47.90       52.07        2.85 o
  14   4   2       29.35       31.95        2.61 o
  15   4   2       12.90       14.74        2.70 o
  16   4   2        4.40        5.26        2.60 o
  17   4   2        3.90        3.33        3.05 o
 -17   5   2       -1.50        1.94        3.04 o
 -16   5   2        5.15       10.24        3.21 o
 -15   5   2       19.35       19.61        3.55 o
 -14   5   2       10.40        9.73        2.35 o
 -13   5   2        3.15        5.11        1.84 o
 -12   5   2       11.80       10.20        2.16 o
 -11   5   2       58.35       61.50        2.93 o
 -10   5   2      126.90      121.41        4.65 o
  -9   5   2      337.35      337.52        8.88 o
  -8   5   2      518.05      515.27       12.88 o
  -7   5   2        6.55        5.75        1.84 o
  -6   5   2       19.00       17.21        1.20 o
  -5   5   2       70.95       74.76        2.21 o
  -4   5   2      422.70      411.90        9.24 o
  -3   5   2      129.60      129.23        2.81 o
  -2   5   2      558.40      531.38       12.02 o
  -1   5   2       92.50       94.07        2.28 o
   0   5   2       89.15       85.57        2.20 o
   1   5   2      194.90      183.05        4.63 o
   2   5   2       24.25       21.79        1.05 o
   3   5   2      435.25      416.52        9.81 o
   4   5   2      126.55      119.73        4.91 o
   5   5   2       36.70       39.10        1.92 o
   6   5   2       55.10       57.59        2.35 o
   7   5   2       16.20       18.26        1.81 o
   8   5   2       45.50       51.92        2.29 o
   9   5   2      284.45      277.47        7.55 o
  10   5   2       89.30       87.73        3.65 o
  11   5   2       66.60       67.28        3.17 o
  12   5   2       54.15       54.27        3.11 o
  13   5   2       71.90       71.92        3.71 o
  14   5   2       36.15       35.71        3.25 o
  15   5   2       -0.50        0.37        4.13 o
  16   5   2        4.75        4.95        2.75 o
  17   5   2       23.50       17.54        5.02 o
 -16   6   2        6.60        8.77        6.46 o
 -15   6   2       41.65       39.40        4.71 o
 -14   6   2       32.05       33.17        3.80 o
 -13   6   2       19.85       19.08        2.92 o
 -12   6   2       19.15       20.15        3.23 o
 -11   6   2       71.70       71.44        3.31 o
 -10   6   2       29.40       28.06        2.39 o
  -9   6   2       47.75       45.58        2.73 o
  -8   6   2       18.30       17.05        1.87 o
  -7   6   2       52.25       59.24        2.40 o
  -6   6   2      107.85      114.66        3.55 o
  -5   6   2       78.35       81.43        2.52 o
  -4   6   2      118.50      113.94        3.47 o
  -3   6   2      225.40      217.80        4.50 o
  -2   6   2       82.85       89.97        2.36 o
  -1   6   2      113.75      116.71        2.45 o
   0   6   2       54.60       54.85        1.61 o
   1   6   2       67.20       71.58        1.80 o
   2   6   2      189.10      181.77        4.26 o
   3   6   2       51.00       54.68        1.65 o
   4   6   2        7.75        6.95        1.15 o
   5   6   2       99.10       90.41        2.77 o
   6   6   2       15.10       14.92        1.59 o
   7   6   2      120.10      125.78        3.98 o
   8   6   2       12.50       10.82        1.90 o
   9   6   2      375.80      352.49       10.17 o
  10   6   2       99.35       93.15        4.18 o
  11   6   2       10.45        9.86        2.08 o
  12   6   2       43.75       40.31        3.20 o
  13   6   2       53.15       53.25        3.97 o
  14   6   2        4.75        5.70        2.63 o
  15   6   2        4.30        4.51        3.16 o
  16   6   2       25.85       27.43        5.32 o
 -15   7   2        9.65       12.47        6.37 o
 -14   7   2       14.70       15.42        3.26 o
 -13   7   2       12.25       15.43        3.42 o
 -12   7   2       37.45       33.84        3.73 o
 -11   7   2       17.55       17.24        2.81 o
 -10   7   2        2.50        6.21        1.70 o
  -9   7   2       11.75       12.55        1.86 o
  -8   7   2      202.75      204.59        6.35 o
  -7   7   2      164.85      164.91        4.61 o
  -6   7   2       25.75       26.95        1.81 o
  -5   7   2       89.85       83.48        2.97 o
  -4   7   2      106.05      104.43        2.70 o
  -3   7   2      146.05      146.54        3.35 o
  -2   7   2        4.65        3.99        1.10 o
  -1   7   2      105.50      109.64        3.22 o
   0   7   2        1.40        1.14        1.41 o
   1   7   2       40.50       40.03        1.77 o
   2   7   2       15.55       17.23        1.47 o
   3   7   2       72.75       70.59        2.15 o
   4   7   2        0.05        0.80        1.35 o
   5   7   2        0.65        0.21        1.10 o
   6   7   2       40.05       42.59        2.16 o
   7   7   2       84.55       83.49        3.41 o
   8   7   2        0.65        1.88        3.33 o
   9   7   2       95.85       96.87        4.23 o
  10   7   2        2.75        3.14        2.18 o
  11   7   2       10.90       11.49        2.73 o
  12   7   2        3.35        3.73        2.38 o
  13   7   2       11.55       11.86        3.35 o
  14   7   2        4.25        5.06        4.74 o
  15   7   2        1.90        1.86        4.09 o
 -14   8   2       -0.45        0.61        4.20 o
 -13   8   2       17.30       16.83        4.17 o
 -12   8   2       -0.40        2.21        4.14 o
 -11   8   2       21.00       21.33        3.10 o
 -10   8   2       28.45       27.19        2.85 o
  -9   8   2       46.70       47.34        2.95 o
  -8   8   2        8.65        9.46        2.21 o
  -7   8   2       78.20       83.84        3.81 o
  -6   8   2        2.00        0.99        1.51 o
  -5   8   2       30.05       36.13        1.86 o
  -4   8   2       19.30       19.38        1.60 o
  -3   8   2      134.25      137.21        3.50 o
  -2   8   2        8.75        9.51        1.69 o
  -1   8   2       61.10       63.45        2.39 o
   0   8   2      270.55      264.68        7.13 o
   1   8   2       14.85       16.25        1.40 o
   2   8   2       12.50       13.76        1.46 o
   3   8   2       87.95       86.50        2.97 o
   4   8   2       65.10       59.94        2.50 o
   5   8   2      107.55      104.53        3.40 o
   6   8   2      120.05      113.07        3.75 o
   7   8   2       16.40       19.55        1.80 o
   8   8   2       22.75       21.87        2.41 o
   9   8   2        3.90        1.87        2.96 o
  10   8   2        6.05        7.25        3.13 o
  11   8   2        4.85        2.31        2.67 o
  12   8   2       11.60       12.66        3.41 o
  13   8   2        6.50        7.19        4.24 o
 -12   9   2        0.40        1.14        4.68 o
 -11   9   2       29.40       29.28        3.60 o
 -10   9   2       11.50        8.35        3.50 o
  -9   9   2       -1.20        2.36        3.85 o
  -8   9   2       27.85       27.67        3.18 o
  -7   9   2        5.35        4.69        2.35 o
  -6   9   2        4.60        4.81        1.96 o
  -5   9   2        7.00        8.60        1.75 o
  -4   9   2       60.10       60.97        2.50 o
  -3   9   2       34.75       35.85        2.10 o
  -2   9   2        3.35        4.34        1.71 o
  -1   9   2      476.85      433.01       11.25 o
   0   9   2       57.10       59.10        2.83 o
   1   9   2       27.90       28.44        2.07 o
   2   9   2        2.30        1.39        1.59 o
   3   9   2        7.05        8.30        1.73 o
   4   9   2        1.80        1.93        2.16 o
   5   9   2       18.00       18.01        2.06 o
   6   9   2       12.20       12.24        2.25 o
   7   9   2       29.45       30.03        3.26 o
   8   9   2       -1.05        2.06        3.68 o
   9   9   2       -0.80        3.96        2.85 o
  10   9   2        2.70        2.98        3.28 o
  11   9   2       -1.40        3.01        3.40 o
  12   9   2       12.50       12.89        4.20 o
 -10  10   2        3.80        3.75        3.30 o
  -9  10   2        3.00        0.96        3.30 o
  -8  10   2        2.80        3.75        2.40 o
  -7  10   2        0.75        0.82        4.06 o
  -6  10   2        3.70        1.47        3.67 o
  -5  10   2        7.55        9.03        3.55 o
  -4  10   2        6.75        6.86        3.80 o
  -3  10   2        7.60        9.18        3.74 o
  -2  10   2       37.25       41.75        3.77 o
  -1  10   2       29.00       26.72        3.58 o
   0  10   2        5.65        5.78        2.78 o
   1  10   2       54.25       53.83        4.05 o
   2  10   2       12.05        9.71        2.66 o
   3  10   2       21.55       23.64        4.81 o
   4  10   2        1.20        2.02        3.31 o
   5  10   2        4.75        2.15        4.21 o
   6  10   2       11.50       12.76        3.23 o
   7  10   2       16.75       18.08        3.54 o
   8  10   2       11.25       11.28        3.67 o
   9  10   2        4.80        4.32        2.80 o
  10  10   2        5.30        1.18        3.30 o
  -7  11   2       17.80       16.67        4.00 o
  -6  11   2       14.60       10.98        3.40 o
  -5  11   2       15.80       13.60        3.00 o
  -4  11   2        4.60        4.41        2.30 o
  -3  11   2       51.30       49.60        2.80 o
  -2  11   2       75.20       68.26        3.60 o
  -1  11   2       63.70       63.44        3.30 o
   0  11   2       19.30       17.53        2.40 o
   1  11   2       30.40       32.14        2.60 o
   2  11   2        1.80        0.54        1.70 o
   3  11   2       16.15       15.98        3.67 o
   4  11   2       16.40       11.68        2.80 o
   5  11   2        8.20        6.75        2.80 o
   6  11   2        8.20        8.83        2.80 o
   7  11   2       24.60       23.62        3.80 o
 -19   0   3        8.00        2.67        3.50 o
 -18   0   3        2.50        0.07        2.40 o
 -17   0   3       20.20       22.22        2.50 o
 -16   0   3       15.90       14.99        2.00 o
 -15   0   3        1.90        3.52        2.00 o
 -14   0   3        7.40        8.93        1.60 o
 -13   0   3       86.50       87.75        4.00 o
 -12   0   3       57.00       50.81        2.20 o
 -11   0   3        0.50        2.05        1.27 o
 -10   0   3       18.00       19.74        1.40 o
  -9   0   3       58.50       57.98        2.30 o
  -8   0   3      509.40      492.39       15.90 o
  -7   0   3       66.60       60.92        2.60 o
  -6   0   3        7.10        8.25        0.80 o
  -5   0   3       12.80       15.07        0.80 o
  -4   0   3        0.20        0.16        0.27 o
  -3   0   3        1.80        0.58        0.40 o
   3   0   3      129.60      143.11        3.20 o
   4   0   3      139.50      155.07        3.80 o
   5   0   3      125.80      134.23        5.80 o
   6   0   3     1025.90      953.32       43.50 o
   7   0   3      404.10      391.68       17.50 o
   8   0   3      110.30      102.94        3.70 o
   9   0   3       65.40       60.93        2.70 o
  10   0   3      149.30      144.31        5.20 o
  11   0   3       37.70       34.58        2.10 o
  12   0   3      142.20      150.37        6.20 o
  13   0   3       23.20       21.94        1.90 o
  14   0   3        0.60        0.01        1.70 o
  15   0   3       41.30       49.32        3.40 o
  16   0   3        4.30        2.95        1.40 o
  17   0   3       -0.20        0.56        1.70 o
  18   0   3        1.00        0.38        4.60 o
 -19   1   3        7.95       10.44        4.16 o
 -18   1   3        3.40        1.25        2.41 o
 -17   1   3        4.80        1.76        2.20 o
 -16   1   3       15.65       11.63        2.63 o
 -15   1   3       -0.05        0.84        2.39 o
 -14   1   3      183.10      177.38        8.28 o
 -13   1   3       17.35       21.10        1.92 o
 -12   1   3        3.55        3.07        1.50 o
 -11   1   3      153.30      146.50        6.46 o
 -10   1   3       12.90       14.07        1.77 o
  -9   1   3       23.80       22.14        1.75 o
  -8   1   3      120.50      120.66        5.10 o
  -7   1   3      148.00      144.18        4.90 o
  -6   1   3       61.95       63.44        2.57 o
  -5   1   3      136.80      143.15        5.27 o
  -4   1   3      665.45      677.00       22.91 o
  -3   1   3      746.00      773.14       19.65 o
  -2   1   3      149.65      156.89        4.21 o
   2   1   3     2005.45     1975.92       40.44 o
   3   1   3     1515.05     1588.73       38.36 o
   4   1   3      978.90      986.27       27.15 o
   5   1   3       76.00       75.00        3.03 o
   6   1   3      465.30      477.93       16.56 o
   7   1   3      982.60      919.67       27.67 o
   8   1   3      211.15      211.01        6.65 o
   9   1   3      112.60      111.96        3.55 o
  10   1   3       33.20       28.56        1.51 o
  11   1   3      104.45       95.81        3.22 o
  12   1   3       55.10       51.37        2.36 o
  13   1   3       55.05       51.91        2.90 o
  14   1   3        5.90        4.40        1.46 o
  15   1   3       11.90       10.06        2.00 o
  16   1   3        3.75        2.40        1.80 o
  17   1   3       37.45       39.74        4.72 o
  18   1   3        3.90        4.31        3.00 o
 -18   2   3        7.90        8.61        3.86 o
 -17   2   3        2.25        3.59        3.03 o
 -16   2   3        3.15        4.46        2.26 o
 -15   2   3       18.95       21.63        2.60 o
 -14   2   3       69.85       62.63        3.82 o
 -13   2   3       71.50       71.23        3.56 o
 -12   2   3       38.10       43.35        2.50 o
 -11   2   3      159.15      154.10        6.00 o
 -10   2   3        8.55        7.81        1.30 o
  -9   2   3      201.15      188.04        6.52 o
  -8   2   3      133.55      132.30        4.56 o
  -7   2   3       35.60       37.38        1.55 o
  -6   2   3      410.55      400.25       10.75 o
  -5   2   3       56.85       55.94        1.85 o
  -4   2   3     1049.45     1072.02       28.45 o
  -3   2   3     1779.00     1819.89       40.26 o
  -2   2   3       51.95       53.48        1.50 o
  -1   2   3      410.10      454.71        7.86 o
   0   2   3     1427.45     1644.27       23.08 o
   1   2   3     1616.55     1674.85       45.99 o
   2   2   3      134.10      162.17        4.10 o
   3   2   3      181.30      187.89        4.71 o
   4   2   3      148.25      157.73        4.61 o
   5   2   3      289.30      301.38        9.34 o
   6   2   3      489.90      502.39       15.90 o
   7   2   3      508.50      496.71       16.44 o
   8   2   3      384.95      376.58       12.55 o
   9   2   3       98.90       90.93        3.26 o
  10   2   3      129.75      114.69        4.40 o
  11   2   3        6.10        7.57        1.24 o
  12   2   3       37.35       33.99        2.25 o
  13   2   3        3.90        4.60        1.35 o
  14   2   3       28.55       31.54        2.15 o
  15   2   3        3.35        3.21        1.81 o
  16   2   3        9.10        8.95        2.67 o
  17   2   3       11.25        9.96        3.25 o
  18   2   3       28.40       30.20        4.46 o
 -18   3   3       -3.10        3.61        3.50 o
 -17   3   3       20.65       19.96        3.52 o
 -16   3   3       39.15       34.09        3.88 o
 -15   3   3       16.85       17.40        2.52 o
 -14   3   3       37.05       35.42        2.50 o
 -13   3   3       88.60       86.46        3.81 o
 -12   3   3      132.55      134.38        4.92 o
 -11   3   3       28.55       28.72        1.96 o
 -10   3   3        3.95        4.98        1.16 o
  -9   3   3      256.80      246.97        7.50 o
  -8   3   3       13.95       13.71        1.39 o
  -7   3   3      252.05      257.39        6.60 o
  -6   3   3      903.60      895.88       22.45 o
  -5   3   3      745.25      720.01       17.82 o
  -4   3   3       85.55       89.62        2.11 o
  -3   3   3     1636.60     1646.62       33.67 o
  -2   3   3        5.00        5.27        0.61 o
  -1   3   3      150.50      166.64        4.59 o
   0   3   3      634.15      679.44       11.91 o
   1   3   3       25.65       28.85        1.93 o
   2   3   3      221.35      229.10        6.39 o
   3   3   3       68.95       80.22        2.12 o
   4   3   3       55.75       66.03        2.01 o
   5   3   3      189.55      184.76        6.61 o
   6   3   3       42.50       44.08        2.00 o
   7   3   3       58.75       58.58        2.80 o
   8   3   3      227.00      208.85        6.30 o
   9   3   3       40.40       43.59        2.10 o
  10   3   3       90.20       88.26        3.45 o
  11   3   3       64.70       64.44        3.17 o
  12   3   3        9.45        9.98        1.73 o
  13   3   3       40.10       43.56        2.61 o
  14   3   3        9.50       12.54        2.01 o
  15   3   3       31.85       31.28        2.90 o
  16   3   3       29.80       36.83        4.00 o
  17   3   3        6.40        7.41        2.86 o
  18   3   3        5.30        5.36        3.80 o
 -18   4   3        4.30        2.58        4.00 o
 -17   4   3        7.25       13.04        4.24 o
 -16   4   3       10.95       13.81        2.92 o
 -15   4   3        1.65        2.20        2.25 o
 -14   4   3       25.65       24.72        2.41 o
 -13   4   3       15.60       15.07        2.04 o
 -12   4   3       92.30       92.32        3.68 o
 -11   4   3      269.35      256.84        7.30 o
 -10   4   3       75.15       75.25        2.97 o
  -9   4   3      278.40      298.97        7.48 o
  -8   4   3       26.50       26.26        1.78 o
  -7   4   3       12.40       12.90        1.75 o
  -6   4   3      139.45      144.69        3.78 o
  -5   4   3      670.20      668.55       13.20 o
  -4   4   3      327.30      294.40        6.75 o
  -3   4   3       42.20       43.30        1.45 o
  -2   4   3     2430.65     2302.03       61.47 o
  -1   4   3      711.10      705.90       15.91 o
   0   4   3      261.10      266.68        4.35 o
   1   4   3       58.75       56.90        1.51 o
   2   4   3        8.10        6.07        1.04 o
   3   4   3      156.40      146.32        5.31 o
   4   4   3      124.40      101.61        3.71 o
   5   4   3      185.40      174.66        5.06 o
   6   4   3       14.70       15.00        1.43 o
   7   4   3       14.20       11.36        1.33 o
   8   4   3       13.35       16.44        1.51 o
   9   4   3      107.25      110.82        3.75 o
  10   4   3      475.20      477.29       14.35 o
  11   4   3       15.85       20.44        2.02 o
  12   4   3       21.25       20.69        2.07 o
  13   4   3       13.45       14.71        2.16 o
  14   4   3       34.55       37.28        3.10 o
  15   4   3       16.05       13.56        3.26 o
  16   4   3       14.10       14.61        3.06 o
  17   4   3       13.50       14.52        3.51 o
 -17   5   3       -3.10        0.14        5.10 o
 -16   5   3       25.45       23.35        4.40 o
 -15   5   3       16.95       21.54        3.47 o
 -14   5   3        2.60        4.66        2.25 o
 -13   5   3        3.15        4.24        1.87 o
 -12   5   3      107.20      102.86        4.27 o
 -11   5   3      102.65      104.14        3.93 o
 -10   5   3      154.60      144.67        4.83 o
  -9   5   3      260.00      272.34        7.13 o
  -8   5   3       57.05       56.25        2.47 o
  -7   5   3       43.85       43.59        2.12 o
  -6   5   3       12.25       12.83        1.90 o
  -5   5   3      357.15      339.79        7.19 o
  -4   5   3      363.40      346.33        7.06 o
  -3   5   3      296.20      291.30        5.82 o
  -2   5   3      138.80      134.66        2.85 o
  -1   5   3      286.60      282.95        6.32 o
   0   5   3      339.20      315.52        6.11 o
   1   5   3      250.30      237.70        5.82 o
   2   5   3        6.95        9.41        0.81 o
   3   5   3       24.30       16.93        1.37 o
   4   5   3        3.40        3.93        1.17 o
   5   5   3       49.45       47.87        1.81 o
   6   5   3       32.85       34.36        1.87 o
   7   5   3       16.30       16.70        1.69 o
   8   5   3       96.15       98.51        3.55 o
   9   5   3       31.90       35.36        2.26 o
  10   5   3       23.40       21.67        2.10 o
  11   5   3        4.55        5.55        1.59 o
  12   5   3       65.60       71.82        3.37 o
  13   5   3      249.80      229.41        8.61 o
  14   5   3       10.40       11.18        2.62 o
  15   5   3       13.35       13.49        3.75 o
  16   5   3        2.65        4.29        2.92 o
 -16   6   3       21.75       19.93        5.54 o
 -15   6   3        6.95        3.90        3.42 o
 -14   6   3        2.60        4.65        2.63 o
 -13   6   3        7.70        6.67        2.31 o
 -12   6   3       36.45       35.07        2.94 o
 -11   6   3      142.10      142.44        5.18 o
 -10   6   3        6.90       12.26        2.06 o
  -9   6   3      108.00      107.50        3.92 o
  -8   6   3        2.75        1.79        1.55 o
  -7   6   3       82.20       82.37        2.91 o
  -6   6   3       14.00       14.72        1.65 o
  -5   6   3       96.50       89.12        2.71 o
  -4   6   3      102.05      106.69        2.87 o
  -3   6   3      209.05      182.09        4.25 o
  -2   6   3       78.80       81.47        2.00 o
  -1   6   3      124.15      115.34        2.70 o
   0   6   3      514.70      500.97        8.70 o
   1   6   3      460.10      447.58        8.00 o
   2   6   3       76.30       79.44        2.18 o
   3   6   3       36.20       35.56        1.78 o
   4   6   3      145.45      137.26        3.51 o
   5   6   3       40.15       42.16        2.18 o
   6   6   3       78.85       77.91        2.67 o
   7   6   3        4.85        7.35        1.36 o
   8   6   3      190.95      194.08        6.02 o
   9   6   3      161.90      160.41        5.08 o
  10   6   3       49.50       50.12        2.96 o
  11   6   3        6.85        3.45        2.47 o
  12   6   3       35.05       35.46        3.00 o
  13   6   3       24.00       17.07        3.83 o
  14   6   3        2.15        4.52        2.62 o
  15   6   3       20.30       22.35        3.86 o
  16   6   3        6.50        3.42        4.07 o
 -15   7   3       -1.00        1.82        4.12 o
 -14   7   3        3.00        2.48        3.27 o
 -13   7   3        2.20        2.24        2.66 o
 -12   7   3       43.70       46.62        4.01 o
 -11   7   3       87.85       92.58        4.52 o
 -10   7   3       19.95       19.39        2.30 o
  -9   7   3       16.00       18.65        2.22 o
  -8   7   3       22.15       27.29        2.20 o
  -7   7   3        1.00        2.53        1.95 o
  -6   7   3        2.35        2.83        1.46 o
  -5   7   3       66.20       68.05        2.57 o
  -4   7   3       36.75       33.28        1.86 o
  -3   7   3       39.35       42.24        1.60 o
  -2   7   3        8.00       10.50        1.22 o
  -1   7   3      265.45      259.34        5.98 o
   0   7   3       28.25       30.99        1.53 o
   1   7   3      195.55      194.10        4.20 o
   2   7   3       78.50       81.66        2.35 o
   3   7   3        7.60        6.31        1.36 o
   4   7   3       66.20       66.98        2.30 o
   5   7   3       75.80       75.70        2.45 o
   6   7   3       16.45       15.30        1.45 o
   7   7   3       75.30       77.27        3.40 o
   8   7   3       45.45       50.20        2.95 o
   9   7   3       79.70       79.45        3.69 o
  10   7   3       96.90       87.30        4.66 o
  11   7   3        2.00        2.64        2.20 o
  12   7   3       15.70       14.93        3.11 o
  13   7   3        3.15        5.84        3.21 o
  14   7   3        1.70        3.87        3.18 o
  15   7   3        5.55       10.76        3.73 o
 -14   8   3       18.70       17.61        4.50 o
 -13   8   3       52.35       48.69        5.35 o
 -12   8   3        0.70        3.55        4.35 o
 -11   8   3        7.30        7.67        2.94 o
 -10   8   3       29.30       31.76        3.21 o
  -9   8   3       12.80       12.14        2.61 o
  -8   8   3       32.75       39.56        2.52 o
  -7   8   3       11.85       10.79        2.26 o
  -6   8   3       62.25       63.59        3.37 o
  -5   8   3       31.65       29.53        2.00 o
  -4   8   3      106.60      120.88        3.25 o
  -3   8   3       10.80       11.61        1.57 o
  -2   8   3       31.00       29.08        2.04 o
  -1   8   3      118.90      111.81        3.47 o
   0   8   3       24.00       22.79        1.76 o
   1   8   3       23.25       23.45        1.57 o
   2   8   3      111.35      102.35        3.11 o
   3   8   3      188.90      194.24        5.06 o
   4   8   3        0.75        2.75        2.50 o
   5   8   3       67.80       68.81        2.70 o
   6   8   3       43.75       48.86        2.30 o
   7   8   3        2.30        2.94        1.60 o
   8   8   3       52.45       51.38        3.00 o
   9   8   3        9.60       12.26        2.95 o
  10   8   3       20.30       14.86        5.03 o
  11   8   3       -2.10        1.32        2.69 o
  12   8   3        5.95        5.18        3.01 o
  13   8   3       13.30       12.48        4.70 o
 -12   9   3        2.10        1.82        3.70 o
 -11   9   3        4.50        2.88        3.60 o
 -10   9   3       19.20       18.35        4.70 o
  -9   9   3       24.10       24.94        4.50 o
  -8   9   3        5.60        6.45        2.61 o
  -7   9   3        1.70        3.02        2.25 o
  -6   9   3        3.15        6.92        1.95 o
  -5   9   3        7.75       11.81        1.85 o
  -4   9   3        0.10        0.86        1.60 o
  -3   9   3       67.85       61.16        3.36 o
  -2   9   3       80.75       74.27        3.41 o
  -1   9   3       10.65       10.94        2.09 o
   0   9   3       88.15       88.14        3.42 o
   1   9   3       28.95       29.14        2.04 o
   2   9   3       60.35       60.91        2.56 o
   3   9   3       62.30       58.99        2.80 o
   4   9   3       38.65       39.65        3.00 o
   5   9   3       11.25       10.59        2.33 o
   6   9   3       16.50       16.59        2.15 o
   7   9   3       48.85       50.45        3.71 o
   8   9   3        1.05        0.29        2.30 o
   9   9   3        2.25        2.92        2.77 o
  10   9   3       -3.60        0.52        4.84 o
  11   9   3        2.95        2.95        3.99 o
  12   9   3        7.60       10.05        4.10 o
 -10  10   3        5.40        5.54        3.30 o
  -9  10   3        0.60        3.65        4.49 o
  -8  10   3       11.90       11.52        3.70 o
  -7  10   3       -1.60        1.76        2.80 o
  -6  10   3       17.70       19.23        4.40 o
  -5  10   3       21.25       18.63        3.35 o
  -4  10   3       52.90       45.12        4.81 o
  -3  10   3       10.40        9.22        3.52 o
  -2  10   3       12.85       13.33        3.30 o
  -1  10   3        1.60        1.66        4.17 o
   0  10   3       -2.55        0.26        4.41 o
   1  10   3        2.50        0.95        2.97 o
   2  10   3       -0.10        1.13        2.15 o
   3  10   3        9.75       13.46        2.73 o
   4  10   3        8.90       10.80        2.96 o
   5  10   3      180.75      159.15        7.95 o
   6  10   3       36.45       35.08        5.64 o
   7  10   3        0.90        0.21        3.79 o
   8  10   3        6.00        1.29        3.00 o
   9  10   3       14.60       15.89        3.80 o
  -7  11   3        2.20        3.52        4.10 o
  -6  11   3       25.40       20.18        4.60 o
  -5  11   3       36.20       29.53        4.30 o
  -4  11   3       50.40       46.07        4.20 o
  -3  11   3        4.00        3.65        2.70 o
  -2  11   3        6.10        6.11        1.80 o
  -1  11   3       -0.30        1.47        1.75 o
   0  11   3       14.30       14.21        2.50 o
   1  11   3        1.00        1.39        4.60 o
   2  11   3       15.00       11.36        2.40 o
   3  11   3        5.20        9.48        4.92 o
   4  11   3        6.60        4.62        2.60 o
   5  11   3        6.40        6.58        2.30 o
   6  11   3       16.50       21.18        3.10 o
 -19   0   4        3.20        2.08        3.40 o
 -18   0   4       22.10       24.79        3.30 o
 -17   0   4       11.70       10.78        2.60 o
 -16   0   4       -0.40        0.02        2.02 o
 -15   0   4        8.90        7.89        1.80 o
 -14   0   4       10.20       10.64        1.60 o
 -13   0   4        6.30        4.83        1.30 o
 -12   0   4       26.20       28.48        1.90 o
 -11   0   4       16.40       18.10        1.40 o
 -10   0   4       39.50       41.44        2.00 o
  -9   0   4        2.20        0.20        0.90 o
  -8   0   4       77.20       77.27        2.70 o
  -7   0   4       20.60       22.12        1.10 o
  -6   0   4      300.00      285.31       13.90 o
  -4   0   4      266.60      292.30        8.20 o
  -3   0   4      144.70      158.63        3.50 o
  -2   0   4      324.20      356.65        5.30 o
  -1   0   4      530.40      585.85        8.40 o
   0   0   4      672.20      748.95       11.60 o
   1   0   4      626.90      668.17       11.00 o
   2   0   4      364.50      389.01        6.70 o
   3   0   4      209.70      216.95        4.00 o
   4   0   4      227.10      237.79        5.50 o
   5   0   4      316.80      325.04        8.00 o
   6   0   4      111.80      105.17        3.10 o
   7   0   4        3.50        3.21        0.70 o
   8   0   4       63.10       66.36        2.00 o
   9   0   4       25.00       18.94        1.20 o
  10   0   4        9.70        8.17        1.00 o
  11   0   4       21.90       28.30        1.40 o
  12   0   4        7.70        5.57        1.20 o
  13   0   4      116.60      125.07        4.40 o
  14   0   4        3.90        4.32        1.30 o
  15   0   4       24.20       31.45        2.40 o
  16   0   4        3.50        4.11        1.50 o
  17   0   4        1.10        0.08        2.00 o
  18   0   4       10.00        9.41        3.00 o
 -18   1   4        5.80        7.28        2.35 o
 -17   1   4       20.45       23.54        2.60 o
 -16   1   4        9.90       10.00        2.07 o
 -15   1   4       23.90       24.55        2.30 o
 -14   1   4       24.50       22.80        2.16 o
 -13   1   4      387.60      372.42       16.01 o
 -12   1   4       82.95       76.29        3.50 o
 -11   1   4      156.75      145.21        6.85 o
 -10   1   4       90.30       83.36        3.62 o
  -9   1   4       87.60       85.17        3.90 o
  -8   1   4      286.25      271.86       11.51 o
  -7   1   4       29.90       35.42        2.11 o
  -6   1   4      123.60      110.95        4.79 o
  -5   1   4       13.70       11.51        1.50 o
  -4   1   4      395.80      405.87       14.25 o
  -3   1   4      185.45      202.11        4.74 o
  -2   1   4      844.85      945.48       15.88 o
  -1   1   4      946.30     1009.94       16.17 o
   0   1   4     1406.50     1481.39       21.55 o
   1   1   4      334.75      381.41        7.44 o
   2   1   4      650.95      691.63       13.02 o
   3   1   4      388.60      422.43        8.23 o
   4   1   4       78.45       91.89        2.07 o
   5   1   4      333.05      341.06       11.31 o
   6   1   4      972.80      948.00       32.17 o
   7   1   4       14.10       14.05        1.69 o
   8   1   4      137.05      128.95        3.91 o
   9   1   4       45.85       42.90        1.95 o
  10   1   4        1.85        0.90        1.00 o
  11   1   4       39.85       39.55        1.70 o
  12   1   4        8.05        8.77        1.10 o
  13   1   4        7.15       11.26        1.50 o
  14   1   4       16.55       16.84        1.90 o
  15   1   4       -0.30        1.06        1.60 o
  16   1   4        3.85        5.64        1.85 o
  17   1   4       38.10       35.47        4.85 o
  18   1   4       63.95       54.74        6.20 o
 -18   2   4        5.00        5.75        3.56 o
 -17   2   4       33.80       31.59        4.12 o
 -16   2   4       27.60       27.60        4.66 o
 -15   2   4       55.45       55.21        3.71 o
 -14   2   4        6.75        8.66        2.61 o
 -13   2   4       19.80       23.18        2.10 o
 -12   2   4       67.95       69.64        3.27 o
 -11   2   4       38.95       39.90        2.50 o
 -10   2   4       90.20       84.33        3.92 o
  -9   2   4       34.05       36.66        1.65 o
  -8   2   4      171.60      177.14        5.05 o
  -7   2   4        0.60        0.84        0.90 o
  -6   2   4      290.80      289.61        8.10 o
  -5   2   4      246.15      250.27        6.60 o
  -4   2   4      157.90      168.06        4.32 o
  -3   2   4     2128.15     2075.75       40.99 o
  -2   2   4       74.55       88.27        1.81 o
  -1   2   4      184.25      202.32        3.52 o
   0   2   4      477.90      518.38        7.77 o
   1   2   4      617.35      665.13       13.55 o
   2   2   4      390.90      404.22        8.30 o
   3   2   4      143.20      149.90        3.52 o
   4   2   4      150.30      152.66        4.65 o
   5   2   4      187.45      173.62        5.66 o
   6   2   4      299.90      287.43       10.82 o
   7   2   4       66.90       68.48        2.36 o
   8   2   4        6.90        6.15        1.33 o
   9   2   4       17.10       16.80        1.35 o
  10   2   4       94.55       87.86        3.77 o
  11   2   4        5.20        5.45        1.30 o
  12   2   4       23.60       24.80        1.96 o
  13   2   4       71.10       67.21        3.40 o
  14   2   4       37.20       36.31        2.50 o
  15   2   4        4.95        2.44        2.10 o
  16   2   4       11.35        8.57        3.26 o
  17   2   4       14.10       11.70        3.16 o
  18   2   4        8.25        5.91        3.24 o
 -18   3   4        0.80        1.28        6.08 o
 -17   3   4       12.30       13.29        3.22 o
 -16   3   4        5.25        1.35        3.64 o
 -15   3   4       10.50       10.36        2.25 o
 -14   3   4       60.35       62.00        3.30 o
 -13   3   4       59.20       56.03        3.21 o
 -12   3   4       25.00       23.92        2.11 o
 -11   3   4      309.50      295.18        9.49 o
 -10   3   4       27.05       27.39        1.95 o
  -9   3   4      168.85      168.86        6.34 o
  -8   3   4      141.10      142.33        5.16 o
  -7   3   4       58.40       53.02        2.20 o
  -6   3   4       12.50       12.83        1.61 o
  -5   3   4      229.80      215.89        6.06 o
  -4   3   4       36.75       35.07        1.35 o
  -3   3   4       57.60       49.64        1.92 o
  -2   3   4     1410.95     1422.06       27.63 o
  -1   3   4      137.20      149.68        3.41 o
   0   3   4       22.10       20.08        0.76 o
   1   3   4      257.40      278.68        7.57 o
   2   3   4        4.35        3.52        1.01 o
   3   3   4        1.05        2.04        1.13 o
   4   3   4      941.90      918.31       26.36 o
   5   3   4       28.85       34.03        1.49 o
   6   3   4        5.15        6.76        0.86 o
   7   3   4      226.30      219.00        8.14 o
   8   3   4       92.70       91.14        2.96 o
   9   3   4      162.30      161.69        5.16 o
  10   3   4        9.05       10.92        1.41 o
  11   3   4       84.65       82.11        3.65 o
  12   3   4       60.85       64.67        3.10 o
  13   3   4       23.10       27.17        2.21 o
  14   3   4        8.85        9.29        2.02 o
  15   3   4       27.50       28.05        2.91 o
  16   3   4       25.15       24.14        3.79 o
  17   3   4        8.50        7.27        3.01 o
 -17   4   4       38.75       34.93        4.96 o
 -16   4   4       34.65       31.68        4.57 o
 -15   4   4        0.30        2.03        2.01 o
 -14   4   4       15.30       17.36        2.36 o
 -13   4   4       35.45       36.35        2.47 o
 -12   4   4      229.00      230.12        6.90 o
 -11   4   4       41.65       44.80        2.06 o
 -10   4   4     1133.95     1048.53       27.61 o
  -9   4   4       41.00       43.83        2.18 o
  -8   4   4        8.50        7.02        1.20 o
  -7   4   4        4.10        2.79        1.00 o
  -6   4   4      261.15      247.74        5.80 o
  -5   4   4       65.85       67.41        2.11 o
  -4   4   4      167.50      170.36        3.80 o
  -3   4   4      675.00      620.05       13.75 o
  -2   4   4       29.55       30.64        1.49 o
  -1   4   4      786.80      767.21       14.20 o
   0   4   4      466.65      434.05        7.26 o
   1   4   4       36.45       42.63        1.10 o
   2   4   4       42.60       40.43        1.87 o
   3   4   4       87.05       77.51        3.52 o
   4   4   4       10.00       10.39        1.20 o
   5   4   4      128.85      133.52        3.21 o
   6   4   4      309.35      293.88        6.95 o
   7   4   4      185.35      192.36        5.66 o
   8   4   4        4.65        5.15        1.30 o
   9   4   4      207.80      212.70        6.45 o
  10   4   4        8.55       11.51        1.78 o
  11   4   4       27.70       31.51        2.26 o
  12   4   4       56.70       62.07        3.35 o
  13   4   4      104.90      107.76        4.70 o
  14   4   4       16.10       18.81        2.55 o
  15   4   4       19.20       19.29        2.90 o
  16   4   4       20.50       22.59        3.90 o
  17   4   4       27.70       26.23        4.41 o
 -17   5   4       24.30       30.78        5.60 o
 -16   5   4        4.80        4.36        3.27 o
 -15   5   4        1.15        4.38        2.67 o
 -14   5   4       80.40       77.79        4.95 o
 -13   5   4       14.75       15.74        2.08 o
 -12   5   4       37.80       40.91        2.75 o
 -11   5   4       11.00       14.14        1.77 o
 -10   5   4      201.80      204.14        6.24 o
  -9   5   4      247.15      261.69        6.90 o
  -8   5   4      208.00      219.67        5.86 o
  -7   5   4       39.70       36.18        1.76 o
  -6   5   4       75.75       69.03        2.75 o
  -5   5   4      295.00      282.85        6.51 o
  -4   5   4       14.60       12.82        1.18 o
  -3   5   4      254.05      254.89        5.07 o
  -2   5   4      532.40      510.92        9.88 o
  -1   5   4       17.10       19.12        0.91 o
   0   5   4      106.05       99.10        2.50 o
   1   5   4      180.25      170.98        3.81 o
   2   5   4      137.00      133.82        3.40 o
   3   5   4       37.50       37.79        1.87 o
   4   5   4        4.05        4.03        1.08 o
   5   5   4      242.55      242.78        6.26 o
   6   5   4       58.45       56.73        2.61 o
   7   5   4      231.80      223.21        5.70 o
   8   5   4       19.20       20.60        1.69 o
   9   5   4       38.00       41.86        2.35 o
  10   5   4       12.05       10.33        1.87 o
  11   5   4      383.05      380.60       11.95 o
  12   5   4       30.05       32.48        2.51 o
  13   5   4       19.30       19.68        2.50 o
  14   5   4        4.70        4.92        2.33 o
  15   5   4       14.25       16.25        3.01 o
  16   5   4        9.65        7.97        3.10 o
 -16   6   4        0.50        2.85        6.65 o
 -15   6   4       22.95       22.05        3.35 o
 -14   6   4       36.25       33.49        3.61 o
 -13   6   4       42.80       44.12        3.54 o
 -12   6   4       15.05       18.42        2.28 o
 -11   6   4       64.45       64.50        3.39 o
 -10   6   4      131.75      130.32        4.20 o
  -9   6   4       23.50       23.64        2.01 o
  -8   6   4        5.20        5.76        1.40 o
  -7   6   4       36.05       35.52        2.12 o
  -6   6   4       28.05       27.51        1.46 o
  -5   6   4       71.70       75.11        2.47 o
  -4   6   4       35.50       34.10        1.87 o
  -3   6   4      327.25      308.94        6.11 o
  -2   6   4       94.30       96.26        2.55 o
  -1   6   4        4.10        5.36        0.92 o
   0   6   4       39.45       34.52        1.41 o
   1   6   4       13.25       12.52        1.02 o
   2   6   4       24.30       22.00        1.46 o
   3   6   4      101.95       99.88        3.34 o
   4   6   4       52.05       45.68        2.07 o
   5   6   4      138.25      135.84        3.72 o
   6   6   4       88.65       84.47        3.22 o
   7   6   4       15.45       16.32        1.57 o
   8   6   4       12.30       12.25        1.98 o
   9   6   4        4.45        5.72        1.93 o
  10   6   4      118.70      114.00        4.92 o
  11   6   4      102.90      103.92        4.94 o
  12   6   4       45.70       49.57        3.44 o
  13   6   4        5.25        3.89        2.67 o
  14   6   4        5.75        5.40        2.90 o
  15   6   4        7.50        2.16        3.30 o
 -15   7   4       19.70        3.36        7.80 o
 -14   7   4       32.25       29.71        4.65 o
 -13   7   4       12.70       15.54        3.40 o
 -12   7   4       20.60       23.66        3.13 o
 -11   7   4       36.50       38.22        3.75 o
 -10   7   4       42.30       42.88        2.91 o
  -9   7   4        1.90        1.78        1.69 o
  -8   7   4       23.70       27.70        2.08 o
  -7   7   4       35.75       33.87        2.12 o
  -6   7   4        8.10        9.46        1.46 o
  -5   7   4       42.75       40.87        2.28 o
  -4   7   4      102.10       92.22        2.91 o
  -3   7   4       19.10       18.99        1.37 o
  -2   7   4       22.25       25.97        1.43 o
  -1   7   4      108.20      102.94        2.87 o
   0   7   4       23.45       24.29        1.37 o
   1   7   4        4.45        4.57        1.08 o
   2   7   4        9.85       12.44        1.30 o
   3   7   4        4.00        3.02        1.47 o
   4   7   4        4.55        4.09        1.20 o
   5   7   4       21.00       23.51        1.66 o
   6   7   4        1.95        1.73        1.25 o
   7   7   4      111.90      110.88        4.47 o
   8   7   4        9.35        8.04        2.75 o
   9   7   4        2.50        1.68        1.84 o
  10   7   4        3.55        6.43        3.61 o
  11   7   4       46.85       50.98        3.71 o
  12   7   4       18.30       16.54        3.11 o
  13   7   4       18.85       17.02        3.58 o
  14   7   4        2.80        4.27        3.15 o
 -13   8   4       46.30       49.79        5.71 o
 -12   8   4        3.30        8.09        2.90 o
 -11   8   4       -4.00        0.23        2.90 o
 -10   8   4       46.70       42.87        3.50 o
  -9   8   4        7.30        6.16        2.32 o
  -8   8   4       19.75       23.56        2.75 o
  -7   8   4       16.75       22.00        2.62 o
  -6   8   4       65.25       63.29        2.96 o
  -5   8   4        0.75        1.41        1.61 o
  -4   8   4       27.10       28.80        1.81 o
  -3   8   4       36.10       38.87        2.16 o
  -2   8   4        8.90       10.67        1.96 o
  -1   8   4      137.70      131.77        4.06 o
   0   8   4       53.70       52.65        2.32 o
   1   8   4       51.70       54.83        2.07 o
   2   8   4       46.90       44.90        2.20 o
   3   8   4       43.80       43.33        2.35 o
   4   8   4        6.60        6.55        1.76 o
   5   8   4       11.55       12.91        1.75 o
   6   8   4        3.55        5.48        1.60 o
   7   8   4        8.00        9.10        1.70 o
   8   8   4       15.65       17.68        2.35 o
   9   8   4        3.85        4.94        3.24 o
  10   8   4        2.05        2.91        3.90 o
  11   8   4        9.90        9.10        3.14 o
  12   8   4        0.80        0.81        2.44 o
  13   8   4        4.00        3.74        6.37 o
 -12   9   4       12.10        6.92        4.70 o
 -11   9   4        4.70        3.35        3.50 o
 -10   9   4        2.90        5.95        2.80 o
  -9   9   4        3.00        6.81        3.40 o
  -8   9   4        6.10       11.57        3.96 o
  -7   9   4       13.35       12.11        3.51 o
  -6   9   4       11.10       12.29        1.90 o
  -5   9   4       16.75       17.82        2.00 o
  -4   9   4        4.50        4.74        2.16 o
  -3   9   4        8.25       12.10        2.24 o
  -2   9   4      111.55      106.62        3.92 o
  -1   9   4        6.90        6.41        1.87 o
   0   9   4       28.65       23.21        2.32 o
   1   9   4        2.75        3.28        1.77 o
   2   9   4        8.65       10.17        1.92 o
   3   9   4       11.35       12.26        2.06 o
   4   9   4       35.55       37.27        2.90 o
   5   9   4        4.55        2.05        2.25 o
   6   9   4        7.35        8.29        2.53 o
   7   9   4       13.65       16.71        2.59 o
   8   9   4        5.05        2.88        2.62 o
   9   9   4        1.05        1.78        3.67 o
  10   9   4        2.40        2.15        2.80 o
  11   9   4        8.05       10.07        3.72 o
  -9  10   4       -0.20        1.19        2.33 o
  -8  10   4       11.60       10.57        3.30 o
  -7  10   4       51.30       42.26        3.90 o
  -6  10   4       11.00        7.28        2.90 o
  -5  10   4       -0.10        0.45        3.10 o
  -4  10   4       -1.95        0.09        3.17 o
  -3  10   4       18.45       20.01        3.54 o
  -2  10   4       25.65       23.89        4.56 o
  -1  10   4       42.05       39.39        4.65 o
   0  10   4        4.45        1.01        4.43 o
   1  10   4        6.00        6.30        3.45 o
   2  10   4        7.25        7.73        3.00 o
   3  10   4        0.80        0.73        2.94 o
   4  10   4       12.35       12.47        4.05 o
   5  10   4        4.35        1.43        2.88 o
   6  10   4        8.90       16.19        2.50 o
   7  10   4       24.70       25.51        2.70 o
   8  10   4        8.60       10.32        2.70 o
   9  10   4       13.50       13.61        2.90 o
  -6  11   4        5.80       10.74        4.20 o
  -5  11   4       10.70        5.46        3.80 o
  -4  11   4       32.10       27.87        4.10 o
  -3  11   4       32.40       35.89        3.80 o
  -2  11   4        1.60        4.73        3.30 o
  -1  11   4       17.00       19.22        4.30 o
   0  11   4       19.90       17.57        4.00 o
   1  11   4        7.10        6.20        3.70 o
   2  11   4       11.80        6.83        3.50 o
   3  11   4       18.80       15.01        3.30 o
   4  11   4        7.40        6.63        3.40 o
   5  11   4       22.90       24.70        3.70 o
   6  11   4       -0.60        6.02        4.96 o
 -18   0   5        1.70        0.91        2.10 o
 -17   0   5       11.50       11.14        3.60 o
 -16   0   5       22.10       26.84        2.60 o
 -15   0   5       -1.00        0.64        3.20 o
 -14   0   5       54.20       54.66        3.00 o
 -13   0   5        8.80        8.88        1.50 o
 -12   0   5       66.90       67.61        3.10 o
 -11   0   5       74.00       75.30        3.20 o
 -10   0   5      162.40      172.03        6.40 o
  -9   0   5      270.10      259.69       14.10 o
  -8   0   5        0.60        1.39        1.08 o
  -7   0   5        0.50        0.24        0.99 o
  -6   0   5       64.70       62.56        2.40 o
  -5   0   5       12.40       12.24        0.80 o
  -4   0   5        0.50        0.03        0.42 o
  -3   0   5       43.20       40.26        1.10 o
  -2   0   5      386.80      432.01        6.20 o
  -1   0   5       67.40       66.53        1.40 o
   0   0   5      218.60      218.74        3.90 o
   1   0   5     1095.50     1128.79       19.00 o
   2   0   5      738.00      777.51       13.80 o
   3   0   5        8.50        9.29        0.50 o
   4   0   5     1396.90     1341.00       31.20 o
   5   0   5       40.30       41.15        1.30 o
   6   0   5       58.40       54.23        1.80 o
   7   0   5       92.70       91.11        2.70 o
   8   0   5        5.80        6.11        0.80 o
   9   0   5       73.10       68.56        2.40 o
  10   0   5        3.40        6.19        0.90 o
  11   0   5      268.70      257.54        8.40 o
  12   0   5      118.40      110.84        4.40 o
  13   0   5      211.90      200.03        7.70 o
  14   0   5        4.70        9.15        1.40 o
  15   0   5       10.00       10.29        1.90 o
  16   0   5        0.50        0.10        1.98 o
  17   0   5       -1.50        0.13        1.90 o
  18   0   5        3.20        0.39        2.20 o
 -18   1   5       10.65       10.71        2.95 o
 -17   1   5       60.00       57.52        5.88 o
 -16   1   5       26.05       26.23        2.66 o
 -15   1   5       39.35       35.54        3.00 o
 -14   1   5      138.55      130.71        6.53 o
 -13   1   5        4.80        6.07        1.63 o
 -12   1   5      120.60      113.43        4.82 o
 -11   1   5      127.50      127.86        5.25 o
 -10   1   5      199.55      191.66        7.60 o
  -9   1   5        1.10        2.22        1.02 o
  -8   1   5      140.55      142.08        4.99 o
  -7   1   5      378.05      373.83       12.79 o
  -6   1   5     1040.40      997.01       36.56 o
  -5   1   5      290.45      286.59        9.70 o
  -4   1   5       17.90       16.97        1.06 o
  -3   1   5       52.85       55.34        1.46 o
  -2   1   5      687.15      705.24       13.01 o
  -1   1   5       86.10       91.59        1.55 o
   0   1   5      303.05      320.14        5.01 o
   1   1   5       88.65       94.63        2.29 o
   2   1   5      572.05      579.53       11.01 o
   3   1   5      408.80      429.40        8.68 o
   4   1   5      500.25      504.50       11.33 o
   5   1   5      404.10      383.23       11.46 o
   6   1   5        1.25        2.71        0.62 o
   7   1   5       15.95       14.84        0.95 o
   8   1   5      158.40      151.24        4.47 o
   9   1   5       77.00       79.22        2.85 o
  10   1   5      243.00      232.35        6.90 o
  11   1   5      137.85      137.56        4.94 o
  12   1   5      231.80      213.64        7.47 o
  13   1   5       55.55       57.98        2.71 o
  14   1   5       49.15       57.05        3.13 o
  15   1   5        4.45        4.97        2.00 o
  16   1   5       31.35       32.97        2.90 o
  17   1   5       25.75       28.26        3.60 o
  18   1   5        1.00        2.76        4.21 o
 -18   2   5        7.90       11.57        3.55 o
 -17   2   5        6.85        8.89        3.77 o
 -16   2   5       21.20       21.07        3.70 o
 -15   2   5        4.05        4.83        1.90 o
 -14   2   5       24.10       22.34        2.31 o
 -13   2   5       13.90       14.35        1.65 o
 -12   2   5      142.35      142.33        5.22 o
 -11   2   5      149.15      149.79        5.06 o
 -10   2   5      124.05      122.23        4.10 o
  -9   2   5        0.65        3.64        1.36 o
  -8   2   5      109.50       93.29        3.71 o
  -7   2   5      198.60      186.88        6.43 o
  -6   2   5      110.50      112.21        3.76 o
  -5   2   5      191.10      187.81        5.60 o
  -4   2   5       50.80       50.33        1.70 o
  -3   2   5        3.60        2.35        0.50 o
  -2   2   5      107.00      110.07        2.10 o
  -1   2   5       46.80       48.42        1.00 o
   0   2   5      433.65      442.81        6.80 o
   1   2   5       74.65       71.95        2.00 o
   2   2   5       38.15       42.13        1.27 o
   3   2   5      241.95      244.77        5.30 o
   4   2   5       39.70       32.44        1.80 o
   5   2   5      151.70      140.06        4.86 o
   6   2   5       29.20       26.75        1.50 o
   7   2   5       92.10       94.45        3.05 o
   8   2   5      212.35      211.92        7.16 o
   9   2   5       -0.25        0.05        1.12 o
  10   2   5       61.45       60.18        2.65 o
  11   2   5      253.70      260.81        8.21 o
  12   2   5      104.30      111.36        4.25 o
  13   2   5       13.50       12.14        1.80 o
  14   2   5       71.70       68.36        4.10 o
  15   2   5       36.90       33.00        3.41 o
  16   2   5       12.85       12.81        2.79 o
  17   2   5        8.35        8.37        3.72 o
 -18   3   5        0.10        0.16        3.35 o
 -17   3   5       16.60       14.88        4.26 o
 -16   3   5       24.40       25.80        3.51 o
 -15   3   5       12.30       11.19        2.35 o
 -14   3   5       10.95       10.49        2.05 o
 -13   3   5      104.95      110.84        4.61 o
 -12   3   5       57.70       56.95        3.01 o
 -11   3   5       99.55       94.10        3.85 o
 -10   3   5       78.65       76.17        3.15 o
  -9   3   5       19.80       19.82        1.50 o
  -8   3   5      203.90      200.33        7.01 o
  -7   3   5       43.55       40.93        2.10 o
  -6   3   5       41.95       40.34        2.44 o
  -5   3   5      220.75      211.53        5.01 o
  -4   3   5      409.70      389.25        8.39 o
  -3   3   5      321.95      310.14        7.90 o
  -2   3   5      389.25      407.16        8.60 o
  -1   3   5      264.05      267.65        5.67 o
   0   3   5      465.75      460.81        8.40 o
   1   3   5       74.15       69.14        1.87 o
   2   3   5      169.75      171.75        4.32 o
   3   3   5       29.90       33.60        1.50 o
   4   3   5      175.30      178.62        4.51 o
   5   3   5       32.00       31.23        1.50 o
   6   3   5      193.10      194.70        5.55 o
   7   3   5      131.45      136.42        4.21 o
   8   3   5        7.90        8.49        1.18 o
   9   3   5      145.70      136.66        4.76 o
  10   3   5      100.50      101.08        3.95 o
  11   3   5       46.75       47.60        2.75 o
  12   3   5      102.95      100.95        4.55 o
  13   3   5       22.65       23.29        2.49 o
  14   3   5        1.05        0.26        1.56 o
  15   3   5       21.45       21.79        3.57 o
  16   3   5       14.05       14.64        3.53 o
  17   3   5        6.40        6.85        3.65 o
 -17   4   5        7.00        7.17        2.80 o
 -16   4   5        1.05        0.63        3.25 o
 -15   4   5        1.70        2.36        3.01 o
 -14   4   5        0.60        2.28        2.10 o
 -13   4   5       14.05       10.26        2.43 o
 -12   4   5      103.05       95.14        4.25 o
 -11   4   5       83.60       85.94        3.65 o
 -10   4   5      112.35      121.09        4.25 o
  -9   4   5      137.80      140.56        4.90 o
  -8   4   5        4.95        6.28        1.20 o
  -7   4   5       16.60       17.32        1.26 o
  -6   4   5       22.55       21.81        1.30 o
  -5   4   5      201.70      185.90        4.26 o
  -4   4   5      198.80      192.21        4.65 o
  -3   4   5      380.85      379.36        7.23 o
  -2   4   5      254.10      242.37        5.02 o
  -1   4   5       79.90       78.21        2.06 o
   0   4   5      189.15      180.89        3.61 o
   1   4   5      176.50      175.88        3.90 o
   2   4   5       95.20       80.79        2.94 o
   3   4   5      121.45      127.45        3.20 o
   4   4   5       28.75       30.21        1.49 o
   5   4   5       62.65       61.45        2.00 o
   6   4   5       80.50       86.32        2.50 o
   7   4   5       44.00       42.77        2.10 o
   8   4   5       16.45       19.06        1.60 o
   9   4   5       36.85       37.54        2.25 o
  10   4   5       52.80       59.25        2.80 o
  11   4   5      207.85      212.12        7.50 o
  12   4   5       75.30       70.86        3.70 o
  13   4   5       11.65        9.63        2.20 o
  14   4   5       25.25       26.10        2.60 o
  15   4   5       19.90       25.42        3.40 o
  16   4   5        7.15        4.63        2.75 o
  17   4   5        1.55        3.16        4.31 o
 -17   5   5       18.10       20.86        6.90 o
 -16   5   5        5.55        6.01        3.05 o
 -15   5   5        4.15        1.79        2.65 o
 -14   5   5       14.15       14.49        2.75 o
 -13   5   5        8.00        5.87        2.22 o
 -12   5   5       11.50       11.02        1.92 o
 -11   5   5       80.35       83.09        4.37 o
 -10   5   5       87.30       82.80        3.46 o
  -9   5   5      139.30      145.67        4.00 o
  -8   5   5       17.15       17.93        1.50 o
  -7   5   5      102.00      111.17        3.31 o
  -6   5   5       43.00       45.20        1.81 o
  -5   5   5        6.05        5.33        1.26 o
  -4   5   5       30.05       27.03        1.37 o
  -3   5   5      184.10      167.54        3.98 o
  -2   5   5       60.00       59.88        1.91 o
  -1   5   5       -0.05        0.39        0.65 o
   0   5   5       13.95       14.17        1.02 o
   1   5   5       65.00       61.52        1.90 o
   2   5   5       44.35       39.96        1.60 o
   3   5   5      302.05      298.75        6.07 o
   4   5   5       19.00       16.47        1.43 o
   5   5   5       10.95       11.79        1.64 o
   6   5   5       29.70       28.47        1.71 o
   7   5   5       27.35       27.29        1.75 o
   8   5   5       92.35       99.77        3.54 o
   9   5   5      195.85      197.31        6.38 o
  10   5   5       81.35       79.44        3.71 o
  11   5   5       24.85       25.03        2.29 o
  12   5   5        3.50        3.63        1.95 o
  13   5   5       45.15       42.48        3.45 o
  14   5   5       28.55       32.31        4.33 o
  15   5   5       25.15       25.72        3.56 o
  16   5   5       12.80       13.99        3.60 o
 -16   6   5        2.40        4.19        4.50 o
 -15   6   5        4.45        2.62        2.96 o
 -14   6   5       38.95       37.88        3.91 o
 -13   6   5       69.25       69.24        5.80 o
 -12   6   5        3.15        4.17        2.28 o
 -11   6   5      102.00      105.28        3.90 o
 -10   6   5       98.55      105.00        3.55 o
  -9   6   5       26.00       26.02        1.97 o
  -8   6   5        3.80        4.07        1.37 o
  -7   6   5      133.85      133.43        3.83 o
  -6   6   5        0.05        0.82        1.81 o
  -5   6   5        1.20        1.18        1.29 o
  -4   6   5       18.75       17.15        1.71 o
  -3   6   5      188.60      166.35        4.26 o
  -2   6   5      137.00      135.57        3.35 o
  -1   6   5        8.80        7.40        1.06 o
   0   6   5      110.00      107.30        2.47 o
   1   6   5        6.45       11.17        1.08 o
   2   6   5       40.65       42.81        1.60 o
   3   6   5       31.45       30.90        1.60 o
   4   6   5       19.75       21.49        1.68 o
   5   6   5       24.90       25.45        1.78 o
   6   6   5       16.35       14.59        1.61 o
   7   6   5       14.05       14.35        1.81 o
   8   6   5      202.70      196.94        5.76 o
   9   6   5        5.75        4.53        2.06 o
  10   6   5       58.30       62.48        3.28 o
  11   6   5      112.95      119.66        4.91 o
  12   6   5       36.65       35.32        3.57 o
  13   6   5       -2.40        0.22        4.24 o
  14   6   5        5.35        5.62        2.82 o
  15   6   5       13.65       18.01        3.75 o
 -15   7   5       -3.60        0.93        3.70 o
 -14   7   5       13.25       12.86        3.92 o
 -13   7   5       26.15       28.73        3.85 o
 -12   7   5       17.10       17.33        3.17 o
 -11   7   5       11.85       13.31        3.20 o
 -10   7   5       19.30       23.35        2.62 o
  -9   7   5        9.05       10.34        2.34 o
  -8   7   5       28.95       32.30        2.18 o
  -7   7   5        7.40       10.51        1.61 o
  -6   7   5      111.45      120.45        3.31 o
  -5   7   5       -0.10        0.45        1.73 o
  -4   7   5       65.15       58.91        2.28 o
  -3   7   5      159.05      159.24        4.15 o
  -2   7   5       99.80      103.24        3.01 o
  -1   7   5      102.35      101.14        3.00 o
   0   7   5       69.95       69.69        2.32 o
   1   7   5       87.35       81.73        2.70 o
   2   7   5       78.90       75.14        2.50 o
   3   7   5       86.00       88.40        2.65 o
   4   7   5       60.25       55.81        2.61 o
   5   7   5       47.85       53.77        2.05 o
   6   7   5       12.05       11.92        1.84 o
   7   7   5       27.20       29.31        2.29 o
   8   7   5       61.40       59.58        3.20 o
   9   7   5       10.40       15.14        2.76 o
  10   7   5       35.50       36.74        3.04 o
  11   7   5       13.10       11.93        2.62 o
  12   7   5        2.00        3.73        2.85 o
  13   7   5       10.15       10.33        2.92 o
  14   7   5       -2.25        2.31        3.78 o
 -13   8   5       30.80       39.56        4.40 o
 -12   8   5       43.40       45.52        4.00 o
 -11   8   5        6.70        7.80        2.90 o
 -10   8   5       13.10       12.23        3.55 o
  -9   8   5        5.65        9.60        2.29 o
  -8   8   5        9.00        9.54        2.26 o
  -7   8   5        5.70        5.03        2.38 o
  -6   8   5        8.50        9.42        1.96 o
  -5   8   5        6.30        6.41        1.47 o
  -4   8   5       33.35       34.96        2.22 o
  -3   8   5       20.60       22.10        1.86 o
  -2   8   5      130.15      136.69        4.37 o
  -1   8   5       34.10       37.98        2.24 o
   0   8   5        0.70        0.59        1.35 o
   1   8   5       80.75       80.47        2.95 o
   2   8   5       17.65       17.43        1.76 o
   3   8   5       69.05       68.65        2.80 o
   4   8   5       27.15       31.79        2.16 o
   5   8   5      177.55      168.86        5.16 o
   6   8   5       20.35       21.63        1.95 o
   7   8   5       23.60       25.80        2.16 o
   8   8   5       27.70       29.36        2.41 o
   9   8   5       10.40       13.20        3.21 o
  10   8   5       22.40       18.63        4.02 o
  11   8   5        2.50        5.24        3.39 o
  12   8   5        2.95        6.84        4.00 o
  13   8   5        7.70       12.82        5.57 o
 -11   9   5       25.10       24.21        3.90 o
 -10   9   5       12.60       12.49        3.40 o
  -9   9   5       37.50       33.80        4.50 o
  -8   9   5       27.25       23.69        4.36 o
  -7   9   5       21.05       24.98        3.31 o
  -6   9   5       10.75       13.09        2.29 o
  -5   9   5       14.40       13.96        2.22 o
  -4   9   5        7.45        4.89        2.08 o
  -3   9   5       22.30       27.92        2.63 o
  -2   9   5        4.25        5.61        2.00 o
  -1   9   5        2.05        2.82        2.08 o
   0   9   5        2.80        3.57        1.58 o
   1   9   5        3.30        3.63        1.88 o
   2   9   5       31.10       30.29        2.43 o
   3   9   5       44.60       39.72        2.81 o
   4   9   5       56.20       59.92        2.96 o
   5   9   5        4.05        3.63        2.66 o
   6   9   5        3.70        3.88        2.22 o
   7   9   5       22.65       21.56        3.22 o
   8   9   5        0.30        0.05        2.93 o
   9   9   5        5.70        6.97        2.80 o
  10   9   5        3.80        4.46        3.99 o
  11   9   5        2.60        3.76        5.16 o
  -9  10   5       -1.80        2.91        4.30 o
  -8  10   5       20.50       19.41        5.10 o
  -7  10   5        1.50        2.12        2.30 o
  -6  10   5        0.15        2.35        2.82 o
  -5  10   5        1.95        6.44        5.59 o
  -4  10   5       29.85       27.85        3.89 o
  -3  10   5        2.50        5.95        5.59 o
  -2  10   5       10.75       13.50        4.23 o
  -1  10   5        6.05        3.21        3.73 o
   0  10   5        1.85        2.26        2.25 o
   1  10   5       43.45       43.73        3.73 o
   2  10   5        1.45        1.16        2.41 o
   3  10   5       33.50       30.20        4.24 o
   4  10   5       12.75       14.38        5.05 o
   5  10   5        0.75        1.62        3.64 o
   6  10   5        3.20        5.14        3.74 o
   7  10   5        0.00        1.07        0.01 o
   8  10   5       -4.10        0.03        2.30 o
  -5  11   5       -3.70        0.10        3.20 o
  -4  11   5       12.40       10.50        4.00 o
  -3  11   5       22.90       23.03        4.00 o
  -2  11   5       16.60       19.91        3.90 o
  -1  11   5        3.80        2.00        5.69 o
   0  11   5        5.10        1.74        4.67 o
   1  11   5       -0.05        0.41        1.57 o
   2  11   5        9.75       16.79        6.20 o
   3  11   5       16.05       15.47        5.73 o
   4  11   5       -1.80        4.91        3.40 o
   5  11   5        7.80        8.56        4.70 o
 -18   0   6        4.30        0.82        3.40 o
 -17   0   6       25.60       22.29        2.80 o
 -16   0   6        3.00        5.77        2.10 o
 -15   0   6       19.50       20.93        2.10 o
 -14   0   6       80.10       81.51        3.90 o
 -13   0   6       53.70       53.49        2.90 o
 -12   0   6       27.30       27.63        1.90 o
 -11   0   6       38.00       34.58        2.20 o
 -10   0   6      146.40      117.51        5.60 o
  -9   0   6       10.40       11.94        1.10 o
  -8   0   6       66.10       59.42        2.80 o
  -7   0   6       36.40       32.88        2.40 o
  -6   0   6       51.40       49.45        1.60 o
  -5   0   6        1.00        0.03        1.20 o
  -4   0   6      213.30      211.61        4.30 o
  -3   0   6       33.90       35.83        0.90 o
  -2   0   6       33.10       37.39        0.90 o
  -1   0   6        3.80        3.21        0.40 o
   0   0   6      156.90      153.07        2.90 o
   1   0   6       81.30       77.92        2.00 o
   2   0   6     1070.90     1071.25       19.70 o
   3   0   6     1807.00     1774.02       34.20 o
   4   0   6      587.40      569.32       11.30 o
   5   0   6      140.70      135.47        3.60 o
   6   0   6        5.10        6.80        0.70 o
   7   0   6      106.30       92.07        3.00 o
   8   0   6       46.70       45.95        1.70 o
   9   0   6       10.60        9.10        1.10 o
  10   0   6        0.30        0.02        1.10 o
  11   0   6       12.60       16.84        1.30 o
  12   0   6        0.90        0.70        2.09 o
  13   0   6      151.50      147.66        6.30 o
  14   0   6       56.80       61.96        3.90 o
  15   0   6        9.80       13.54        2.30 o
  16   0   6        1.90        3.43        1.40 o
  17   0   6       12.70       11.31        2.70 o
 -18   1   6       60.05       52.48        6.85 o
 -17   1   6       11.50       11.31        2.79 o
 -16   1   6        4.80        3.47        2.06 o
 -15   1   6        1.65        2.95        2.14 o
 -14   1   6      151.00      135.84        6.63 o
 -13   1   6       27.95       28.83        2.05 o
 -12   1   6        5.55        6.08        1.30 o
 -11   1   6      122.50      111.06        4.82 o
 -10   1   6       13.20       12.70        1.30 o
  -9   1   6       82.30       81.48        2.95 o
  -8   1   6      165.70      149.59        5.10 o
  -7   1   6       91.10       94.58        3.71 o
  -6   1   6       33.45       36.51        1.81 o
  -5   1   6      126.10      131.77        4.36 o
  -4   1   6       13.05       11.74        0.90 o
  -3   1   6      495.95      494.55       10.41 o
  -2   1   6      124.20      122.92        2.45 o
  -1   1   6      163.90      178.75        2.90 o
   0   1   6       86.80       89.40        1.86 o
   1   1   6       83.00       78.00        1.96 o
   2   1   6      163.70      167.21        3.51 o
   3   1   6       86.50       87.62        2.11 o
   4   1   6      839.85      824.62       17.86 o
   5   1   6      311.10      307.72        6.95 o
   6   1   6       87.65       91.54        2.50 o
   7   1   6      130.10      125.24        3.71 o
   8   1   6      224.25      213.49        5.68 o
   9   1   6       12.90       13.70        1.10 o
  10   1   6       56.10       54.24        2.20 o
  11   1   6      264.20      248.83        7.81 o
  12   1   6      113.70      104.85        3.83 o
  13   1   6       87.40       89.19        3.87 o
  14   1   6       27.40       25.80        2.55 o
  15   1   6       48.65       42.80        3.50 o
  16   1   6       20.25       20.86        3.86 o
  17   1   6       23.15       20.46        3.85 o
 -18   2   6        4.00        1.17        3.55 o
 -17   2   6       13.80       15.63        2.76 o
 -16   2   6       -0.35        0.52        2.28 o
 -15   2   6       72.35       71.88        4.31 o
 -14   2   6       39.90       39.32        2.91 o
 -13   2   6       29.75       26.32        2.20 o
 -12   2   6       16.55       18.07        1.75 o
 -11   2   6      198.10      189.86        6.76 o
 -10   2   6      121.95      120.56        4.21 o
  -9   2   6       42.35       40.24        2.00 o
  -8   2   6       26.15       22.97        1.55 o
  -7   2   6       40.35       37.19        2.10 o
  -6   2   6       42.10       41.64        1.90 o
  -5   2   6        5.55        4.33        1.02 o
  -4   2   6      877.90      852.47       21.75 o
  -3   2   6       34.85       33.13        1.10 o
  -2   2   6       91.90       93.89        1.91 o
  -1   2   6      424.55      456.71        7.40 o
   0   2   6       72.45       76.60        2.00 o
   1   2   6       53.60       51.36        1.45 o
   2   2   6     1618.15     1553.43       35.31 o
   3   2   6      223.75      215.64        4.99 o
   4   2   6      144.85      144.21        5.66 o
   5   2   6      257.25      259.82        6.53 o
   6   2   6      265.65      267.89        6.55 o
   7   2   6      172.70      161.08        5.02 o
   8   2   6      121.95      120.44        3.50 o
   9   2   6      147.70      145.15        4.85 o
  10   2   6       13.75       11.32        1.51 o
  11   2   6      111.15      104.82        4.30 o
  12   2   6       46.05       52.04        2.50 o
  13   2   6        4.75        7.84        1.35 o
  14   2   6       11.55       12.63        2.16 o
  15   2   6       30.90       30.16        2.95 o
  16   2   6       23.40       27.32        3.68 o
  17   2   6       19.55       21.07        4.05 o
 -17   3   6        0.25        1.04        5.16 o
 -16   3   6        9.75       11.04        2.85 o
 -15   3   6       13.40       14.49        2.84 o
 -14   3   6        6.55        7.35        1.85 o
 -13   3   6       32.40       36.03        2.45 o
 -12   3   6        9.40       11.31        1.66 o
 -11   3   6       77.85       81.88        3.25 o
 -10   3   6      123.30      126.91        4.30 o
  -9   3   6      162.15      167.54        5.25 o
  -8   3   6       41.35       41.17        2.11 o
  -7   3   6       13.40       15.54        1.20 o
  -6   3   6       60.80       63.35        2.25 o
  -5   3   6      757.15      696.88       16.05 o
  -4   3   6       45.05       46.87        1.56 o
  -3   3   6      223.10      223.73        4.15 o
  -2   3   6       99.60       90.82        1.90 o
  -1   3   6      595.85      587.45       10.35 o
   0   3   6      320.85      320.38        7.00 o
   1   3   6      210.60      219.91        4.40 o
   2   3   6       48.70       51.75        1.60 o
   3   3   6      213.45      198.68        4.95 o
   4   3   6       45.00       50.15        1.75 o
   5   3   6       37.25       34.15        1.65 o
   6   3   6       25.80       26.75        1.40 o
   7   3   6       14.30       13.10        1.25 o
   8   3   6       63.30       60.57        3.13 o
   9   3   6      209.55      202.53        6.86 o
  10   3   6       14.80       15.41        1.57 o
  11   3   6      106.85      108.22        5.42 o
  12   3   6       78.15       76.23        3.70 o
  13   3   6       12.60       13.83        2.08 o
  14   3   6       72.70       67.91        4.55 o
  15   3   6        0.30        1.10        2.47 o
  16   3   6        4.95        9.95        2.85 o
  17   3   6       47.45       45.70        5.41 o
 -17   4   6       17.10       22.55        5.40 o
 -16   4   6        4.10        3.35        3.04 o
 -15   4   6       20.30       19.01        3.52 o
 -14   4   6        5.40        6.56        2.05 o
 -13   4   6       34.95       34.33        2.75 o
 -12   4   6        4.30        3.02        1.82 o
 -11   4   6       41.95       46.09        4.15 o
 -10   4   6      124.35      139.63        4.60 o
  -9   4   6      119.65      121.34        4.40 o
  -8   4   6       19.25       19.89        1.50 o
  -7   4   6       16.45       13.98        1.60 o
  -6   4   6        2.65        2.42        0.92 o
  -5   4   6       18.70       18.34        1.06 o
  -4   4   6      264.45      267.95        5.41 o
  -3   4   6      287.00      281.81        5.65 o
  -2   4   6      301.80      293.86        5.30 o
  -1   4   6       56.85       53.92        1.46 o
   0   4   6       86.55       96.35        2.10 o
   1   4   6       24.90       25.56        1.00 o
   2   4   6        1.40        1.63        0.61 o
   3   4   6       81.75       88.88        2.26 o
   4   4   6      276.20      251.89        5.92 o
   5   4   6       29.30       31.98        1.58 o
   6   4   6      131.05      138.90        4.50 o
   7   4   6       15.10       17.09        1.35 o
   8   4   6       14.65       16.12        1.73 o
   9   4   6       67.55       66.69        3.10 o
  10   4   6      102.10      112.27        4.05 o
  11   4   6        7.70        6.10        1.78 o
  12   4   6        3.55        3.95        1.66 o
  13   4   6       21.50       20.71        2.51 o
  14   4   6        3.90        2.67        2.51 o
  15   4   6        6.50        7.25        3.30 o
  16   4   6       16.50       14.82        3.57 o
 -16   5   6        0.00        2.15        0.01 o
 -15   5   6       15.30       12.65        3.40 o
 -14   5   6       11.60       11.09        3.36 o
 -13   5   6       12.65       13.02        2.11 o
 -12   5   6       12.75       13.25        2.01 o
 -11   5   6       73.55       71.59        3.41 o
 -10   5   6       51.15       52.35        2.60 o
  -9   5   6        1.20        0.86        2.13 o
  -8   5   6       51.70       47.92        2.35 o
  -7   5   6       37.60       39.69        1.91 o
  -6   5   6        2.30        2.46        1.06 o
  -5   5   6      123.80      127.76        3.22 o
  -4   5   6       81.10       73.75        2.11 o
  -3   5   6      145.35      129.65        3.77 o
  -2   5   6       51.80       50.01        1.76 o
  -1   5   6       70.85       71.72        2.10 o
   0   5   6        8.95       10.89        1.16 o
   1   5   6      105.15       95.25        2.84 o
   2   5   6      155.10      154.09        3.36 o
   3   5   6      193.85      195.97        4.80 o
   4   5   6       85.85       82.12        2.59 o
   5   5   6      117.25      124.05        3.24 o
   6   5   6       14.10       13.38        1.86 o
   7   5   6       11.35       14.85        1.39 o
   8   5   6       16.30       13.59        1.51 o
   9   5   6      107.35      102.03        3.91 o
  10   5   6       28.25       27.39        2.29 o
  11   5   6       91.25       90.25        4.66 o
  12   5   6       26.95       28.53        2.92 o
  13   5   6       22.80       23.23        3.15 o
  14   5   6        8.00        7.61        2.66 o
  15   5   6       30.65       30.72        4.53 o
  16   5   6       -1.55        1.48        5.00 o
 -15   6   6       -1.40        2.84        3.30 o
 -14   6   6       15.05       16.57        2.82 o
 -13   6   6       24.70       26.66        2.81 o
 -12   6   6       24.30       25.05        2.62 o
 -11   6   6       20.00       24.61        2.29 o
 -10   6   6       58.10       52.55        3.01 o
  -9   6   6       17.00       19.40        1.96 o
  -8   6   6       -1.00        0.43        1.58 o
  -7   6   6       18.05       17.68        1.63 o
  -6   6   6       12.25       11.13        1.37 o
  -5   6   6       37.70       36.23        1.67 o
  -4   6   6        5.90        4.83        1.43 o
  -3   6   6       10.15        8.44        1.22 o
  -2   6   6       82.25       84.98        2.35 o
  -1   6   6       26.20       25.22        1.36 o
   0   6   6      104.85      105.03        3.83 o
   1   6   6        2.75        0.85        1.27 o
   2   6   6       65.20       70.02        2.50 o
   3   6   6       98.65       99.37        2.95 o
   4   6   6       21.40       22.23        1.80 o
   5   6   6       86.15       85.27        3.04 o
   6   6   6       12.10       15.15        1.65 o
   7   6   6       14.20       16.66        1.97 o
   8   6   6      131.50      130.17        4.83 o
   9   6   6       59.90       63.16        3.14 o
  10   6   6       67.70       72.99        3.55 o
  11   6   6       10.40       12.73        2.39 o
  12   6   6       32.15       29.62        3.17 o
  13   6   6        8.40       12.77        2.86 o
  14   6   6        3.75        0.55        3.14 o
  15   6   6        6.65        7.59        4.12 o
 -14   7   6        0.50        5.55        3.82 o
 -13   7   6       20.60       19.80        3.81 o
 -12   7   6       27.60       27.39        3.00 o
 -11   7   6       26.20       22.47        2.85 o
 -10   7   6        3.60        4.70        2.14 o
  -9   7   6       21.10       24.85        2.12 o
  -8   7   6       32.95       32.76        2.41 o
  -7   7   6       18.40       20.36        1.81 o
  -6   7   6       20.35       24.01        1.87 o
  -5   7   6        9.95        9.33        1.75 o
  -4   7   6       50.60       55.97        2.30 o
  -3   7   6       66.55       67.43        2.66 o
  -2   7   6       11.20       12.00        1.36 o
  -1   7   6      141.20      139.16        3.86 o
   0   7   6       31.80       33.17        2.88 o
   1   7   6      287.70      279.45        6.15 o
   2   7   6       23.30       22.91        1.51 o
   3   7   6        1.10        2.61        1.28 o
   4   7   6       51.05       52.62        2.36 o
   5   7   6       82.95       82.57        2.70 o
   6   7   6       35.00       32.62        2.08 o
   7   7   6       31.80       29.75        2.33 o
   8   7   6       17.15       19.07        2.06 o
   9   7   6       75.65       69.11        5.25 o
  10   7   6       48.80       47.55        4.51 o
  11   7   6       20.25       20.10        3.20 o
  12   7   6       -1.15        2.21        2.76 o
  13   7   6        3.80        1.20        3.78 o
  14   7   6       23.00       17.24        6.02 o
 -13   8   6       13.90        9.51        3.60 o
 -12   8   6       15.00       15.39        3.50 o
 -11   8   6       21.30       23.47        3.70 o
 -10   8   6       12.05        9.83        4.55 o
  -9   8   6        3.90        3.39        2.65 o
  -8   8   6        5.10        2.32        2.75 o
  -7   8   6       12.05       12.21        2.53 o
  -6   8   6        0.35        1.10        1.64 o
  -5   8   6        7.00        7.90        1.56 o
  -4   8   6       12.00       13.33        1.76 o
  -3   8   6       14.35       18.15        1.75 o
  -2   8   6        4.45        4.63        1.83 o
  -1   8   6       53.80       50.64        2.50 o
   0   8   6       47.70       46.97        3.64 o
   1   8   6       56.35       57.21        2.21 o
   2   8   6        4.35        4.62        1.36 o
   3   8   6        0.80        0.77        1.32 o
   4   8   6        7.05        8.46        1.66 o
   5   8   6       48.25       46.74        2.66 o
   6   8   6        9.60        8.76        2.14 o
   7   8   6        4.25        6.15        1.80 o
   8   8   6       44.80       42.89        3.15 o
   9   8   6       14.00       13.64        2.89 o
  10   8   6       28.00       28.55        3.49 o
  11   8   6        1.05        0.39        3.99 o
  12   8   6       -2.40        1.89        4.45 o
 -11   9   6       36.40       33.88        4.40 o
 -10   9   6        5.20        4.59        3.00 o
  -9   9   6       17.80       16.56        4.30 o
  -8   9   6        0.10        1.42        4.18 o
  -7   9   6       10.25       10.57        2.93 o
  -6   9   6        1.00        3.46        3.08 o
  -5   9   6       21.55       22.44        3.02 o
  -4   9   6        1.60        2.25        3.59 o
  -3   9   6       13.95       18.40        2.29 o
  -2   9   6       34.35       32.99        2.55 o
  -1   9   6       10.20       11.60        2.12 o
   0   9   6       11.15       11.33        2.82 o
   1   9   6       52.95       49.57        3.79 o
   2   9   6       13.35       15.84        1.84 o
   3   9   6        0.70        1.49        2.94 o
   4   9   6       31.35       30.55        2.61 o
   5   9   6        7.40        8.15        2.38 o
   6   9   6       61.20       57.76        4.38 o
   7   9   6        1.60        5.61        2.60 o
   8   9   6       66.80       61.27        3.80 o
   9   9   6        4.90        6.03        2.75 o
  10   9   6       16.20       15.76        3.11 o
  -9  10   6        1.10        2.81        4.20 o
  -8  10   6        4.50        6.65        4.10 o
  -7  10   6        8.30        1.93        4.80 o
  -6  10   6       14.50       10.98        3.90 o
  -5  10   6       35.95       39.14        4.70 o
  -4  10   6       10.60        9.94        5.09 o
  -3  10   6       -1.15        2.46        3.55 o
  -2  10   6        9.35        5.19        3.87 o
  -1  10   6       14.20       11.18        3.46 o
   0  10   6       15.95       14.14        3.51 o
   1  10   6        3.85        0.87        3.97 o
   2  10   6        3.20        7.63        8.17 o
   3  10   6       88.10       74.79        7.69 o
   4  10   6        2.90        0.64        3.40 o
   5  10   6        2.85        9.86        3.08 o
   6  10   6       46.95       37.95        6.49 o
   7  10   6        2.15        0.92        4.28 o
   8  10   6        4.50        1.09        3.30 o
  -4  11   6        0.50        2.10        4.67 o
  -3  11   6       -2.90        2.07        4.10 o
  -2  11   6       18.60       21.54        6.02 o
  -1  11   6        9.30        8.80        5.05 o
   0  11   6       10.35       10.30        4.95 o
   1  11   6       10.00        8.33        4.90 o
   2  11   6       13.85       13.43        5.20 o
   3  11   6       -1.85        0.13        7.75 o
   4  11   6        3.30        1.31        3.60 o
 -18   0   7       13.50        5.88        4.80 o
 -17   0   7      124.90      119.11        7.00 o
 -16   0   7        9.70        7.60        2.50 o
 -15   0   7        0.10        0.00        0.95 o
 -14   0   7      371.40      335.10       15.30 o
 -13   0   7      252.30      211.91        9.60 o
 -12   0   7      400.60      383.60       17.70 o
 -11   0   7       20.50       21.32        1.60 o
 -10   0   7       13.50       12.82        1.40 o
  -9   0   7       89.00       79.77        2.90 o
  -8   0   7      224.30      211.35        6.20 o
  -7   0   7        2.40        1.62        0.70 o
  -6   0   7      207.80      187.18        5.30 o
  -5   0   7        8.50        7.81        0.60 o
  -4   0   7      403.80      398.25        8.10 o
  -3   0   7       17.00       14.28        0.70 o
  -2   0   7      280.20      287.36        4.60 o
  -1   0   7       17.70       19.31        0.70 o
   0   0   7     1035.30     1019.74       17.50 o
   1   0   7      906.40      858.60       15.90 o
   2   0   7      374.20      374.65        7.20 o
   3   0   7      229.50      225.08        4.00 o
   4   0   7       72.60       77.21        1.80 o
   5   0   7       76.00       70.30        2.40 o
   6   0   7       35.90       38.03        1.40 o
   7   0   7       14.20       13.22        1.10 o
   8   0   7       37.80       37.51        1.60 o
   9   0   7      114.00      114.81        3.60 o
  10   0   7      519.30      507.40       17.20 o
  11   0   7      208.20      216.24        6.90 o
  12   0   7       41.80       46.43        2.50 o
  13   0   7        1.60        0.55        1.20 o
  14   0   7      112.30      101.77        7.00 o
  15   0   7        0.90        0.16        2.47 o
  16   0   7        0.60        0.38        2.79 o
  17   0   7       66.50       63.06        6.10 o
 -18   1   7       13.35       15.48        3.91 o
 -17   1   7       58.60       55.66        4.75 o
 -16   1   7       13.75        9.33        2.30 o
 -15   1   7       12.65       11.73        1.96 o
 -14   1   7      113.05      114.26        6.01 o
 -13   1   7        7.00        5.91        1.51 o
 -12   1   7       48.20       47.83        2.45 o
 -11   1   7      163.20      161.13        5.85 o
 -10   1   7       16.25       14.62        1.60 o
  -9   1   7       21.40       21.39        1.66 o
  -8   1   7       50.20       50.64        2.25 o
  -7   1   7        9.40        7.76        1.05 o
  -6   1   7       49.25       49.89        1.98 o
  -5   1   7      217.15      221.38        5.85 o
  -4   1   7      151.95      153.82        3.50 o
  -3   1   7      127.10      136.55        2.90 o
  -2   1   7       73.30       76.66        1.70 o
  -1   1   7      296.80      299.00        4.65 o
   0   1   7     2347.70     2260.85       49.36 o
   1   1   7      144.45      144.42        2.90 o
   2   1   7      279.00      267.63        5.83 o
   3   1   7     1055.20     1015.97       20.72 o
   4   1   7      198.75      199.21        5.12 o
   5   1   7       52.90       51.26        1.61 o
   6   1   7        2.65        1.94        0.67 o
   7   1   7       67.35       65.59        2.16 o
   8   1   7      159.40      156.42        4.42 o
   9   1   7      171.10      165.79        4.70 o
  10   1   7      516.85      498.90       13.80 o
  11   1   7        3.95        6.94        1.20 o
  12   1   7       28.30       32.60        1.78 o
  13   1   7      104.90      100.70        4.45 o
  14   1   7       22.05       23.23        2.35 o
  15   1   7        8.05        7.17        2.00 o
  16   1   7       32.45       34.36        4.12 o
  17   1   7       26.55       26.39        4.02 o
 -18   2   7       -1.05        2.41        4.57 o
 -17   2   7        5.10        5.42        2.25 o
 -16   2   7        6.90        6.75        2.25 o
 -15   2   7        3.85        5.33        1.90 o
 -14   2   7        3.65        2.22        2.11 o
 -13   2   7       10.15        9.28        1.70 o
 -12   2   7       52.25       51.89        2.75 o
 -11   2   7       70.50       71.25        3.07 o
 -10   2   7       75.95       78.23        3.10 o
  -9   2   7       25.75       23.23        1.61 o
  -8   2   7       84.20       76.95        3.65 o
  -7   2   7        6.65        5.81        0.95 o
  -6   2   7      112.20      111.76        3.57 o
  -5   2   7      241.65      242.47        6.10 o
  -4   2   7       90.10       84.67        2.15 o
  -3   2   7      187.45      181.11        3.62 o
  -2   2   7       73.15       72.64        1.45 o
  -1   2   7        4.90        4.56        0.57 o
   0   2   7      700.75      694.55       15.03 o
   1   2   7      112.20      112.01        2.60 o
   2   2   7      211.55      205.72        4.30 o
   3   2   7      134.50      136.62        3.11 o
   4   2   7      101.55       99.85        2.95 o
   5   2   7      215.95      217.93        5.59 o
   6   2   7       41.25       41.45        1.66 o
   7   2   7      272.45      282.01        7.09 o
   8   2   7       17.65       17.24        1.30 o
   9   2   7       42.75       43.69        1.96 o
  10   2   7      186.25      177.41        6.02 o
  11   2   7        9.25        8.40        1.25 o
  12   2   7       39.50       43.59        2.40 o
  13   2   7        8.45       11.73        1.65 o
  14   2   7       52.15       50.04        3.60 o
  15   2   7       32.75       30.19        3.25 o
  16   2   7        3.25        2.36        4.08 o
  17   2   7       44.85       46.40        5.75 o
 -17   3   7        1.80        3.78        2.40 o
 -16   3   7        1.40        1.97        2.96 o
 -15   3   7       30.65       31.50        4.15 o
 -14   3   7        9.20       10.38        2.16 o
 -13   3   7       33.45       36.42        2.35 o
 -12   3   7       34.60       32.13        2.45 o
 -11   3   7       14.05       12.53        1.78 o
 -10   3   7      131.75      129.69        4.94 o
  -9   3   7       12.80       13.23        1.35 o
  -8   3   7       89.75       87.24        3.13 o
  -7   3   7       11.65       11.43        1.30 o
  -6   3   7       17.20       16.62        1.40 o
  -5   3   7       56.35       63.69        2.41 o
  -4   3   7       56.65       64.96        1.70 o
  -3   3   7      322.90      318.48        5.61 o
  -2   3   7      321.80      300.57        5.51 o
  -1   3   7      119.95      110.83        2.50 o
   0   3   7       57.55       56.93        1.73 o
   1   3   7      136.95      134.00        2.90 o
   2   3   7       81.20       70.81        1.81 o
   3   3   7      114.60      116.52        2.55 o
   4   3   7       33.00       30.97        1.46 o
   5   3   7      129.55      127.65        3.54 o
   6   3   7       23.85       24.99        1.65 o
   7   3   7       31.00       31.05        1.90 o
   8   3   7       90.70       85.29        3.15 o
   9   3   7       31.75       31.74        1.75 o
  10   3   7       50.60       48.21        2.40 o
  11   3   7       42.25       43.03        2.30 o
  12   3   7       47.85       50.19        2.70 o
  13   3   7       12.70       14.98        1.85 o
  14   3   7        5.40        3.83        1.85 o
  15   3   7       38.20       37.66        4.36 o
  16   3   7       15.90       17.08        4.20 o
 -17   4   7       22.00       18.19        6.90 o
 -16   4   7        6.30        2.84        3.90 o
 -15   4   7        8.75        8.46        4.02 o
 -14   4   7       15.05       14.67        2.35 o
 -13   4   7       10.50        7.47        2.25 o
 -12   4   7        4.65        7.61        1.60 o
 -11   4   7       12.05       16.74        2.07 o
 -10   4   7       53.65       60.36        2.75 o
  -9   4   7       33.80       39.93        2.05 o
  -8   4   7      132.50      132.24        4.29 o
  -7   4   7       32.10       33.49        1.85 o
  -6   4   7        1.10        1.01        1.24 o
  -5   4   7       11.75       12.82        1.02 o
  -4   4   7        2.30        2.81        0.70 o
  -3   4   7       16.55       15.69        1.10 o
  -2   4   7      112.55      119.36        2.55 o
  -1   4   7      141.65      151.23        3.42 o
   0   4   7      175.35      171.43        4.60 o
   1   4   7       43.45       48.27        1.20 o
   2   4   7       41.10       42.29        1.40 o
   3   4   7       87.05       86.87        2.30 o
   4   4   7      282.90      296.24        5.56 o
   5   4   7       48.00       49.68        1.96 o
   6   4   7       29.70       28.73        1.60 o
   7   4   7      126.35      130.03        4.26 o
   8   4   7       22.45       23.16        1.92 o
   9   4   7       27.95       30.62        3.00 o
  10   4   7       51.75       53.00        3.00 o
  11   4   7       47.85       53.36        2.90 o
  12   4   7       15.35       17.78        2.15 o
  13   4   7        5.55        6.88        2.22 o
  14   4   7        1.90        0.21        2.30 o
  15   4   7        7.95        6.43        3.24 o
  16   4   7        6.35        5.61        3.88 o
 -16   5   7        0.60        1.07        5.11 o
 -15   5   7        3.50        1.91        2.63 o
 -14   5   7       10.30       11.18        3.61 o
 -13   5   7        2.55        4.81        2.87 o
 -12   5   7       10.75       14.19        1.77 o
 -11   5   7       46.50       47.17        2.77 o
 -10   5   7       51.70       58.23        2.66 o
  -9   5   7        4.20        3.95        1.22 o
  -8   5   7       27.30       30.58        1.71 o
  -7   5   7       54.10       54.01        2.25 o
  -6   5   7       33.25       30.85        1.63 o
  -5   5   7       24.10       25.18        1.32 o
  -4   5   7      130.95      129.39        3.35 o
  -3   5   7      113.70      109.61        3.68 o
  -2   5   7        0.20        0.17        0.58 o
  -1   5   7      174.05      177.02        4.83 o
   0   5   7       45.15       46.54        2.28 o
   1   5   7       51.60       53.62        2.04 o
   2   5   7       33.75       33.35        1.43 o
   3   5   7        7.50        8.17        0.95 o
   4   5   7        3.45        4.79        1.16 o
   5   5   7       22.00       23.74        1.58 o
   6   5   7        6.75        8.15        1.14 o
   7   5   7        3.30        1.81        1.75 o
   8   5   7       42.30       42.38        2.21 o
   9   5   7       52.10       54.61        2.83 o
  10   5   7      149.95      147.03        5.90 o
  11   5   7        9.00        9.84        2.16 o
  12   5   7       31.70       31.96        3.15 o
  13   5   7        4.40        4.25        2.45 o
  14   5   7        3.05        3.43        2.87 o
  15   5   7       -0.35        1.05        4.22 o
 -15   6   7        5.30        4.23        3.30 o
 -14   6   7        9.10       11.60        3.76 o
 -13   6   7       30.35       28.64        3.15 o
 -12   6   7       23.55       22.47        2.52 o
 -11   6   7       13.70       12.17        2.30 o
 -10   6   7       38.50       39.10        2.60 o
  -9   6   7      167.80      166.08        5.93 o
  -8   6   7       21.95       24.84        1.84 o
  -7   6   7      317.70      301.14        7.80 o
  -6   6   7       16.70       16.73        1.37 o
  -5   6   7      140.30      127.64        3.90 o
  -4   6   7        9.65       10.94        1.61 o
  -3   6   7      109.70      111.42        3.00 o
  -2   6   7        4.80        2.38        1.02 o
  -1   6   7      173.20      168.84        4.43 o
   0   6   7       98.45       95.15        3.71 o
   1   6   7       42.65       50.46        2.12 o
   2   6   7       53.90       53.40        1.82 o
   3   6   7       48.75       43.96        1.70 o
   4   6   7       56.50       53.77        2.46 o
   5   6   7       11.15       12.00        1.59 o
   6   6   7       11.10       11.64        1.55 o
   7   6   7       13.80       13.79        1.64 o
   8   6   7       61.40       61.95        3.14 o
   9   6   7       34.45       33.78        3.62 o
  10   6   7        1.55        0.96        2.65 o
  11   6   7       85.75       79.69        4.47 o
  12   6   7       20.25       18.67        2.96 o
  13   6   7        6.20        7.06        2.98 o
  14   6   7       -0.20        0.43        2.97 o
 -14   7   7       -0.40        0.12        3.29 o
 -13   7   7       28.10       37.73        4.70 o
 -12   7   7       31.80       34.02        3.50 o
 -11   7   7       37.10       36.08        4.06 o
 -10   7   7       11.30       13.56        2.16 o
  -9   7   7        1.30        0.91        1.99 o
  -8   7   7       14.40       16.72        2.15 o
  -7   7   7        4.60        7.86        1.55 o
  -6   7   7       27.85       26.35        1.84 o
  -5   7   7        7.95        7.83        1.94 o
  -4   7   7      133.95      134.52        3.91 o
  -3   7   7       48.20       53.52        2.15 o
  -2   7   7       18.75       16.51        1.41 o
  -1   7   7       45.35       47.52        2.66 o
   0   7   7       13.35       12.16        2.25 o
   1   7   7       20.20       21.79        1.92 o
   2   7   7       71.90       73.68        3.08 o
   3   7   7      217.20      220.79        5.40 o
   4   7   7       52.35       52.72        2.30 o
   5   7   7       13.95       14.28        1.73 o
   6   7   7       81.75       81.92        3.21 o
   7   7   7        5.20        6.45        2.09 o
   8   7   7       27.35       28.58        2.32 o
   9   7   7       10.95       11.83        2.41 o
  10   7   7       75.00       70.82        5.74 o
  11   7   7       -1.50        0.64        3.86 o
  12   7   7        2.35        3.47        4.60 o
  13   7   7       24.55       25.88        4.12 o
 -12   8   7        8.00        9.45        3.50 o
 -11   8   7        5.00        7.72        3.30 o
 -10   8   7       -0.70        1.47        2.90 o
  -9   8   7       20.85       22.01        3.06 o
  -8   8   7        7.30        4.64        2.55 o
  -7   8   7        8.50        8.28        2.77 o
  -6   8   7       19.25       22.59        2.91 o
  -5   8   7       13.35       14.01        1.90 o
  -4   8   7        8.80       10.44        1.70 o
  -3   8   7       10.00       10.15        1.61 o
  -2   8   7        7.45        6.35        1.58 o
  -1   8   7       68.90       64.94        3.91 o
   0   8   7       19.70       17.99        2.53 o
   1   8   7        7.90        5.98        2.20 o
   2   8   7       36.30       36.91        2.53 o
   3   8   7       15.45       15.09        1.69 o
   4   8   7       47.65       47.56        2.45 o
   5   8   7       85.30       81.59        3.72 o
   6   8   7       21.75       20.23        2.67 o
   7   8   7       53.75       56.48        3.05 o
   8   8   7       44.15       37.98        3.14 o
   9   8   7       34.20       33.23        4.46 o
  10   8   7       11.75        9.43        3.67 o
  11   8   7       47.75       42.25        5.70 o
  12   8   7        2.05        3.53        4.00 o
 -11   9   7       -1.40        5.36        4.00 o
 -10   9   7        7.80        7.63        4.60 o
  -9   9   7       15.80        7.58        5.00 o
  -8   9   7        0.80        1.08        3.70 o
  -7   9   7        7.70        3.52        3.32 o
  -6   9   7        2.05        4.43        2.38 o
  -5   9   7        8.70        9.42        2.20 o
  -4   9   7       17.90       17.17        2.55 o
  -3   9   7        6.00        6.25        2.34 o
  -2   9   7       31.05       33.34        3.65 o
  -1   9   7       -1.95        0.39        2.90 o
   0   9   7       55.00       51.77        4.12 o
   1   9   7       50.90       52.77        3.91 o
   2   9   7       15.20       14.16        2.90 o
   3   9   7       82.35       83.42        4.00 o
   4   9   7       10.90        9.96        2.76 o
   5   9   7       10.70       10.79        2.91 o
   6   9   7        6.60       10.91        2.79 o
   7   9   7        5.20        6.51        2.00 o
   8   9   7        6.00        4.53        2.50 o
   9   9   7       12.05       17.48        3.85 o
  10   9   7       71.10       60.90        6.77 o
  -8  10   7       -4.40        0.98        4.70 o
  -7  10   7        5.30        7.62        4.30 o
  -6  10   7        7.15        3.08        5.10 o
  -5  10   7       14.10       13.11        4.00 o
  -4  10   7       -0.10        0.94        2.09 o
  -3  10   7        5.60        2.67        3.71 o
  -2  10   7        0.75        0.23        3.85 o
  -1  10   7       12.75        6.83        3.99 o
   0  10   7       25.95       24.00        4.42 o
   1  10   7        7.65        7.48        3.89 o
   2  10   7        1.35        2.21        5.41 o
   3  10   7       29.70       30.53        4.47 o
   4  10   7        5.05        3.93        4.68 o
   5  10   7        7.20        9.63        5.32 o
   6  10   7       26.65       19.69        5.69 o
   7  10   7        0.00        3.37        4.74 o
  -3  11   7        5.10        1.02        4.20 o
  -2  11   7        9.00        6.58        5.11 o
  -1  11   7       23.55       17.52        5.85 o
   0  11   7        6.65        5.38        4.32 o
   1  11   7        3.85        3.44        5.10 o
   2  11   7       -5.10        0.86        4.60 o
 -18   0   8        4.70        6.76        5.00 o
 -17   0   8       10.90       10.49        2.50 o
 -16   0   8        3.80        3.21        2.00 o
 -15   0   8        6.30        6.46        1.90 o
 -14   0   8       13.40       17.45        1.90 o
 -13   0   8      226.90      211.87        8.20 o
 -12   0   8       -0.70        0.00        1.84 o
 -11   0   8      103.30       93.87        3.90 o
 -10   0   8       49.10       47.21        1.90 o
  -9   0   8       34.50       35.48        1.60 o
  -8   0   8        1.60        0.93        0.80 o
  -7   0   8        1.00        1.78        1.40 o
  -6   0   8       45.50       40.28        1.40 o
  -5   0   8       24.80       26.67        1.00 o
  -4   0   8       75.60       67.82        2.20 o
  -3   0   8      773.10      726.73       13.60 o
  -2   0   8      102.30       97.39        2.10 o
  -1   0   8      344.10      313.82        7.20 o
   0   0   8      223.80      232.22        4.20 o
   1   0   8      743.70      705.40       15.40 o
   2   0   8     1333.20     1237.00       25.20 o
   3   0   8       24.80       23.62        1.00 o
   4   0   8        2.30        2.57        0.60 o
   5   0   8      288.80      288.54        7.10 o
   6   0   8       13.00       12.08        0.90 o
   7   0   8       47.50       48.04        2.50 o
   8   0   8       46.00       49.36        1.90 o
   9   0   8      460.00      459.03       11.90 o
  10   0   8      244.00      225.27        7.40 o
  11   0   8      103.50      103.21        4.20 o
  12   0   8       26.00       26.41        1.90 o
  13   0   8       19.40       18.34        2.00 o
  14   0   8        1.60        1.85        1.50 o
  15   0   8        4.30        2.96        1.60 o
  16   0   8       -0.50        0.00        2.26 o
 -17   1   8        5.85        8.53        2.45 o
 -16   1   8       22.30       18.69        3.86 o
 -15   1   8        4.20        5.56        1.91 o
 -14   1   8       67.90       62.69        3.95 o
 -13   1   8       76.95       74.08        3.50 o
 -12   1   8      131.25      126.39        5.36 o
 -11   1   8       81.05       79.25        3.40 o
 -10   1   8       19.00       18.40        1.50 o
  -9   1   8        1.35        2.98        0.90 o
  -8   1   8       56.40       48.14        2.01 o
  -7   1   8       22.75       20.58        1.15 o
  -6   1   8      184.00      170.76        4.65 o
  -5   1   8        1.30        0.83        0.60 o
  -4   1   8      344.80      329.64        6.59 o
  -3   1   8      206.50      204.94        3.96 o
  -2   1   8      382.30      364.58        7.27 o
  -1   1   8       64.90       62.53        1.45 o
   0   1   8      479.85      469.01        9.17 o
   1   1   8      101.95      115.42        2.16 o
   2   1   8      142.45      126.81        2.82 o
   3   1   8      146.70      142.76        3.00 o
   4   1   8      237.85      245.05        5.57 o
   5   1   8       50.75       56.49        1.51 o
   6   1   8      224.50      231.22        6.17 o
   7   1   8       71.15       72.49        2.21 o
   8   1   8       45.75       44.05        1.71 o
   9   1   8       34.00       35.27        1.66 o
  10   1   8      182.10      179.61        5.75 o
  11   1   8       42.55       42.76        2.16 o
  12   1   8        9.40        8.80        1.50 o
  13   1   8       47.85       44.50        3.05 o
  14   1   8       31.35       26.64        3.37 o
  15   1   8        7.90       10.84        2.30 o
  16   1   8       -0.55        0.59        3.08 o
 -17   2   8        2.85        3.80        3.58 o
 -16   2   8        3.15        2.82        2.40 o
 -15   2   8       27.95       24.39        2.75 o
 -14   2   8       46.85       46.21        3.30 o
 -13   2   8      231.25      219.88        9.01 o
 -12   2   8       12.80       13.16        1.75 o
 -11   2   8      148.40      135.14        5.26 o
 -10   2   8        2.70        3.46        1.10 o
  -9   2   8      111.45      107.50        3.91 o
  -8   2   8       46.10       51.75        2.00 o
  -7   2   8       96.80       93.45        3.06 o
  -6   2   8       71.85       65.87        2.32 o
  -5   2   8       17.75       20.12        1.00 o
  -4   2   8       30.05       29.83        1.00 o
  -3   2   8        0.20        1.33        0.40 o
  -2   2   8      304.70      301.55        5.42 o
  -1   2   8      398.30      396.00        7.74 o
   0   2   8      636.95      630.76       13.46 o
   1   2   8        3.20        3.33        0.61 o
   2   2   8        3.65        1.99        0.65 o
   3   2   8       40.40       47.23        1.35 o
   4   2   8       27.65       27.86        1.27 o
   5   2   8      195.50      197.51        4.94 o
   6   2   8       23.30       23.63        1.32 o
   7   2   8      142.35      134.28        3.97 o
   8   2   8       33.65       36.84        1.65 o
   9   2   8      391.80      412.42       11.43 o
  10   2   8      443.40      429.16       13.77 o
  11   2   8       14.05       18.51        1.50 o
  12   2   8       15.10       17.15        2.05 o
  13   2   8       16.70       15.89        1.96 o
  14   2   8        5.55        4.31        2.16 o
  15   2   8        6.35        7.68        2.25 o
  16   2   8       -1.15        0.45        5.19 o
 -17   3   8       11.15        9.46        3.72 o
 -16   3   8        3.10        3.68        3.25 o
 -15   3   8        5.65        2.17        3.45 o
 -14   3   8       10.45        9.51        2.30 o
 -13   3   8      111.35      104.28        5.80 o
 -12   3   8       47.65       50.29        2.80 o
 -11   3   8       71.15       65.92        3.45 o
 -10   3   8        6.05        6.35        1.57 o
  -9   3   8       40.80       44.33        2.21 o
  -8   3   8       27.55       25.75        1.70 o
  -7   3   8       27.40       28.86        1.60 o
  -6   3   8      114.55      116.29        3.41 o
  -5   3   8       93.70       92.18        2.41 o
  -4   3   8       63.95       62.75        1.65 o
  -3   3   8       27.80       30.67        0.95 o
  -2   3   8      784.75      773.54       13.99 o
  -1   3   8      210.45      201.35        4.00 o
   0   3   8       87.15       83.32        2.57 o
   1   3   8      502.20      505.51       11.30 o
   2   3   8       39.90       35.13        1.30 o
   3   3   8      148.70      154.78        2.97 o
   4   3   8      132.05      134.13        3.30 o
   5   3   8       35.95       30.09        1.50 o
   6   3   8      112.50      114.76        3.39 o
   7   3   8        6.40        9.19        1.05 o
   8   3   8      419.50      425.21       11.19 o
   9   3   8       82.60       88.77        3.16 o
  10   3   8      279.40      282.89        9.88 o
  11   3   8       13.00       12.48        1.81 o
  12   3   8       24.85       28.16        2.75 o
  13   3   8        3.60        4.31        1.65 o
  14   3   8        5.80        4.35        2.01 o
  15   3   8       34.35       30.12        4.36 o
  16   3   8       20.65       22.67        3.46 o
 -16   4   8       11.00       11.88        4.00 o
 -15   4   8        2.15        0.40        3.85 o
 -14   4   8        2.15        0.81        2.10 o
 -13   4   8       10.25       12.42        2.60 o
 -12   4   8       68.50       68.21        3.88 o
 -11   4   8       11.05       13.13        1.75 o
 -10   4   8       10.50       14.42        1.55 o
  -9   4   8      111.25      113.96        4.03 o
  -8   4   8       34.65       34.25        2.00 o
  -7   4   8       84.65       88.11        3.22 o
  -6   4   8      102.65      114.15        3.28 o
  -5   4   8       11.30       13.18        0.92 o
  -4   4   8       46.10       47.96        1.43 o
  -3   4   8      105.15      101.22        2.65 o
  -2   4   8       37.55       40.77        1.30 o
  -1   4   8       22.65       20.22        1.39 o
   0   4   8       53.90       50.16        2.53 o
   1   4   8        1.65        0.94        0.50 o
   2   4   8        1.90        1.68        0.61 o
   3   4   8      164.80      166.92        3.41 o
   4   4   8       33.00       33.81        1.18 o
   5   4   8       28.10       27.53        1.50 o
   6   4   8      143.95      144.19        4.51 o
   7   4   8       14.20       13.45        1.50 o
   8   4   8       71.90       71.37        2.98 o
   9   4   8      219.85      220.79        7.98 o
  10   4   8       36.75       39.60        2.35 o
  11   4   8      163.10      158.79        7.40 o
  12   4   8       37.00       37.50        3.00 o
  13   4   8        3.35        3.32        1.69 o
  14   4   8        6.35        7.57        3.13 o
  15   4   8        0.80        2.36        2.29 o
 -16   5   8       -1.60        1.15        4.00 o
 -15   5   8        4.70       12.16        3.24 o
 -14   5   8       17.55       12.92        3.71 o
 -13   5   8       19.85       18.75        2.36 o
 -12   5   8       12.85       14.35        2.01 o
 -11   5   8       81.10       81.34        3.76 o
 -10   5   8       40.90       39.20        2.31 o
  -9   5   8       61.65       67.28        2.65 o
  -8   5   8      108.10      107.15        3.80 o
  -7   5   8       27.65       27.49        1.73 o
  -6   5   8        8.20        9.72        1.08 o
  -5   5   8        3.70        4.79        1.01 o
  -4   5   8      168.55      173.13        4.21 o
  -3   5   8      238.70      226.14        5.70 o
  -2   5   8      510.85      509.07       10.66 o
  -1   5   8       43.35       44.63        2.50 o
   0   5   8       12.60       12.98        1.77 o
   1   5   8       16.75       15.51        1.30 o
   2   5   8       35.35       34.47        1.35 o
   3   5   8       26.80       23.67        1.30 o
   4   5   8       51.65       51.32        1.85 o
   5   5   8       66.05       72.86        2.06 o
   6   5   8       32.60       29.01        1.57 o
   7   5   8       59.95       56.39        2.21 o
   8   5   8       35.65       34.76        2.01 o
   9   5   8       16.30       17.24        1.95 o
  10   5   8       57.45       52.56        3.73 o
  11   5   8       16.40       14.99        2.30 o
  12   5   8       59.45       53.35        4.27 o
  13   5   8       12.25       12.91        2.81 o
  14   5   8        4.35        2.15        2.90 o
  15   5   8        7.65        9.16        3.31 o
 -15   6   8        7.40        2.63        3.30 o
 -14   6   8        1.60        4.72        3.31 o
 -13   6   8        0.45        2.57        3.12 o
 -12   6   8        2.45        4.88        2.65 o
 -11   6   8        1.75        3.32        2.00 o
 -10   6   8      107.75      110.42        4.45 o
  -9   6   8       11.35       16.37        1.78 o
  -8   6   8       78.55       75.31        3.17 o
  -7   6   8       26.90       29.94        1.87 o
  -6   6   8        2.20        3.74        1.23 o
  -5   6   8       16.75       22.94        1.50 o
  -4   6   8       14.50       12.91        1.69 o
  -3   6   8       56.85       62.63        2.16 o
  -2   6   8       47.45       51.61        2.33 o
  -1   6   8       31.15       32.43        1.98 o
   0   6   8      103.45       99.08        3.96 o
   1   6   8       12.70       12.99        1.49 o
   2   6   8       33.40       37.78        1.87 o
   3   6   8      195.40      186.68        4.46 o
   4   6   8      133.05      126.20        3.60 o
   5   6   8       55.85       50.45        2.45 o
   6   6   8       12.90       11.32        1.20 o
   7   6   8        5.20        5.90        1.12 o
   8   6   8       46.90       45.21        2.67 o
   9   6   8        1.75        0.16        2.37 o
  10   6   8       10.10        7.57        2.69 o
  11   6   8       18.45       21.09        2.62 o
  12   6   8       19.85       21.21        3.02 o
  13   6   8       57.75       53.33        6.45 o
  14   6   8        7.40        4.53        3.25 o
 -13   7   8        5.80        5.55        2.80 o
 -12   7   8        4.80        4.81        2.80 o
 -11   7   8       21.55       22.50        3.59 o
 -10   7   8       18.15       17.37        2.92 o
  -9   7   8       46.10       45.62        3.40 o
  -8   7   8       26.75       22.64        2.14 o
  -7   7   8        1.05        1.66        1.02 o
  -6   7   8        3.05        0.87        1.60 o
  -5   7   8       40.95       50.99        2.73 o
  -4   7   8        8.55        9.40        1.35 o
  -3   7   8       49.25       47.95        2.21 o
  -2   7   8      140.60      144.75        4.66 o
  -1   7   8       25.55       27.19        2.69 o
   0   7   8       37.00       32.79        2.73 o
   1   7   8       72.80       78.16        3.77 o
   2   7   8       47.40       48.05        2.47 o
   3   7   8        5.95        5.62        1.12 o
   4   7   8       12.90       12.79        1.27 o
   5   7   8       55.20       53.24        2.15 o
   6   7   8       82.35       81.39        3.30 o
   7   7   8       34.25       33.23        2.50 o
   8   7   8      121.30      109.99        4.86 o
   9   7   8       11.35       11.04        2.22 o
  10   7   8        3.60        5.23        2.38 o
  11   7   8       36.05       35.16        5.14 o
  12   7   8       11.75       10.27        4.82 o
 -12   8   8        8.40        5.50        3.20 o
 -11   8   8       22.90       21.47        3.50 o
 -10   8   8        0.50        0.51        4.49 o
  -9   8   8        2.55        1.15        2.45 o
  -8   8   8        4.55        4.34        2.50 o
  -7   8   8        7.70       11.53        2.62 o
  -6   8   8        3.35        5.48        2.09 o
  -5   8   8       11.50       11.48        1.90 o
  -4   8   8       38.95       44.62        2.31 o
  -3   8   8       54.75       56.78        2.52 o
  -2   8   8       35.05       36.94        2.86 o
  -1   8   8      120.85      124.93        5.14 o
   0   8   8       93.95       98.24        4.51 o
   1   8   8       21.85       22.38        2.73 o
   2   8   8       23.00       20.51        2.53 o
   3   8   8       34.00       41.39        2.75 o
   4   8   8       51.90       52.59        2.63 o
   5   8   8       12.20       11.05        1.78 o
   6   8   8       14.95       15.26        1.92 o
   7   8   8      186.05      171.43        7.26 o
   8   8   8       37.55       38.94        4.05 o
   9   8   8      114.80      102.47        6.58 o
  10   8   8       24.40       22.16        3.88 o
  11   8   8        7.05        5.67        3.57 o
 -10   9   8        0.10        2.12        2.85 o
  -9   9   8        6.90        0.82        4.00 o
  -8   9   8        5.30        2.90        3.76 o
  -7   9   8       33.95       33.18        4.75 o
  -6   9   8        3.25        3.88        3.10 o
  -5   9   8        2.10        3.29        4.18 o
  -4   9   8       13.75       14.14        2.93 o
  -3   9   8       19.65       16.62        3.11 o
  -2   9   8       19.05       16.32        3.61 o
  -1   9   8        8.00       10.88        3.16 o
   0   9   8       41.30       41.27        4.36 o
   1   9   8       27.90       26.27        3.77 o
   2   9   8        4.10        2.83        2.92 o
   3   9   8        4.30        3.00        2.55 o
   4   9   8        0.50        0.75        3.75 o
   5   9   8        9.80        8.01        2.38 o
   6   9   8        3.90        2.51        2.85 o
   7   9   8       23.60       20.12        5.25 o
   8   9   8       58.95       60.22        4.70 o
   9   9   8        6.50        4.34        4.00 o
  -7  10   8       -6.20        0.14        4.60 o
  -6  10   8       15.45       18.80        4.00 o
  -5  10   8       15.90       11.40        4.78 o
  -4  10   8        3.75        3.33        5.25 o
  -3  10   8        7.45        8.17        4.14 o
  -2  10   8        9.10       10.19        3.81 o
  -1  10   8       25.10       24.90        4.23 o
   0  10   8       22.50       16.95        4.16 o
   1  10   8        7.95        7.75        3.87 o
   2  10   8       18.65       20.83        3.93 o
   3  10   8        2.95        5.80        4.23 o
   4  10   8        5.65        8.18        3.60 o
   5  10   8        2.50        1.08        3.20 o
   6  10   8       48.20       45.65        4.80 o
 -17   0   9        2.30        0.74        2.20 o
 -16   0   9        1.50        3.48        1.90 o
 -15   0   9        5.20        6.45        2.20 o
 -14   0   9       41.70       40.53        3.00 o
 -13   0   9       21.60       22.03        1.90 o
 -12   0   9       11.00       11.61        1.60 o
 -11   0   9       59.60       60.73        2.80 o
 -10   0   9        6.30        6.36        1.00 o
  -9   0   9        0.50        2.06        1.41 o
  -8   0   9       44.30       45.23        1.80 o
  -7   0   9        0.10        0.82        0.38 o
  -6   0   9       36.20       35.82        1.40 o
  -5   0   9      178.50      172.11        4.00 o
  -4   0   9      105.10       93.94        2.50 o
  -3   0   9      106.00      114.07        2.30 o
  -2   0   9       77.50       74.41        2.00 o
  -1   0   9       51.80       56.68        1.60 o
   0   0   9       83.30       81.53        1.70 o
   1   0   9       34.80       37.58        1.20 o
   2   0   9        0.60        0.39        0.77 o
   3   0   9       36.50       34.42        1.30 o
   4   0   9      169.80      154.58        3.90 o
   5   0   9        0.80        0.10        0.89 o
   6   0   9       63.90       61.11        2.10 o
   7   0   9      119.40      119.22        3.40 o
   8   0   9      879.10      832.99       20.40 o
   9   0   9       24.60       24.15        1.60 o
  10   0   9       36.00       38.06        1.90 o
  11   0   9        7.20        6.65        1.50 o
  12   0   9        2.60        1.99        1.40 o
  13   0   9       -0.40        0.00        2.15 o
  14   0   9       29.80       31.54        2.40 o
  15   0   9       30.00       28.86        2.60 o
  16   0   9        2.10        0.96        2.10 o
 -17   1   9        5.05        4.25        2.75 o
 -16   1   9        8.40        9.76        2.57 o
 -15   1   9        9.85       11.47        2.16 o
 -14   1   9      114.70      106.30        5.70 o
 -13   1   9        6.80        6.79        1.57 o
 -12   1   9       20.25       23.73        1.70 o
 -11   1   9        7.70        7.49        1.30 o
 -10   1   9        2.60        4.90        1.10 o
  -9   1   9       41.45       43.64        1.90 o
  -8   1   9        0.95        1.23        1.01 o
  -7   1   9        9.80       10.69        0.85 o
  -6   1   9        4.40        4.81        0.75 o
  -5   1   9       25.10       26.13        1.00 o
  -4   1   9      330.50      344.76        6.49 o
  -3   1   9        7.40        7.14        0.51 o
  -2   1   9      232.75      236.59        4.36 o
  -1   1   9      631.80      599.73       10.66 o
   0   1   9       80.25       77.37        2.55 o
   1   1   9      888.65      831.29       16.04 o
   2   1   9      297.30      292.24        5.56 o
   3   1   9       86.00       75.81        2.15 o
   4   1   9       71.70       79.56        2.16 o
   5   1   9       56.25       56.24        1.76 o
   6   1   9       27.15       32.24        1.22 o
   7   1   9       10.95        9.01        0.96 o
   8   1   9       12.20       13.37        1.02 o
   9   1   9      549.15      526.08       13.99 o
  10   1   9       63.55       65.74        2.52 o
  11   1   9       16.15       15.75        1.77 o
  12   1   9       38.95       38.45        2.55 o
  13   1   9        8.00        8.76        2.11 o
  14   1   9        5.40        6.47        1.86 o
  15   1   9        1.70        5.59        3.20 o
  16   1   9        4.80        5.96        2.95 o
 -17   2   9       38.60       37.57        5.38 o
 -16   2   9        4.05        5.20        2.22 o
 -15   2   9       68.75       60.85        4.50 o
 -14   2   9        1.15        0.19        2.46 o
 -13   2   9      205.05      187.34        9.87 o
 -12   2   9        6.80        7.90        1.57 o
 -11   2   9       20.55       21.76        1.75 o
 -10   2   9       -1.30        0.63        1.40 o
  -9   2   9      102.65      102.34        4.04 o
  -8   2   9        9.45        6.97        1.27 o
  -7   2   9       84.85       83.61        3.36 o
  -6   2   9       62.35       68.11        2.06 o
  -5   2   9        3.00        3.55        0.71 o
  -4   2   9      195.55      193.21        4.02 o
  -3   2   9       22.15       19.87        0.81 o
  -2   2   9       56.70       57.38        1.50 o
  -1   2   9      102.55       93.23        2.26 o
   0   2   9       22.20       25.09        1.18 o
   1   2   9      466.75      449.76        8.95 o
   2   2   9      124.50      128.39        2.75 o
   3   2   9      275.15      265.80        5.65 o
   4   2   9      165.90      145.01        4.30 o
   5   2   9       50.65       51.81        1.75 o
   6   2   9       62.60       63.82        2.10 o
   7   2   9      307.40      305.95        8.63 o
   8   2   9      223.65      218.99        6.77 o
   9   2   9       36.35       36.06        1.96 o
  10   2   9       30.85       37.04        1.90 o
  11   2   9        3.90        3.71        1.25 o
  12   2   9       43.45       44.24        2.95 o
  13   2   9       15.40       14.08        2.16 o
  14   2   9       25.05       30.71        2.95 o
  15   2   9       11.25       10.53        2.56 o
  16   2   9       21.65       23.77        4.26 o
 -16   3   9       32.95       30.21        3.65 o
 -15   3   9       23.45       23.05        4.46 o
 -14   3   9       17.25       17.90        2.45 o
 -13   3   9       13.35       15.63        2.25 o
 -12   3   9       16.75       16.58        2.30 o
 -11   3   9       20.15       24.66        1.85 o
 -10   3   9        4.30        3.35        1.45 o
  -9   3   9       73.70       83.05        3.11 o
  -8   3   9       70.00       72.07        3.18 o
  -7   3   9      103.40      101.11        3.45 o
  -6   3   9       54.45       52.47        1.80 o
  -5   3   9       13.60       13.57        0.85 o
  -4   3   9       32.45       32.46        1.15 o
  -3   3   9      573.60      567.42        9.45 o
  -2   3   9      176.90      183.46        3.10 o
  -1   3   9       44.70       42.58        2.13 o
   0   3   9       50.50       49.18        2.24 o
   1   3   9       30.55       29.25        1.43 o
   2   3   9      346.20      335.74        6.95 o
   3   3   9       25.65       28.97        1.15 o
   4   3   9       57.70       55.62        1.80 o
   5   3   9       72.15       77.71        2.45 o
   6   3   9      184.00      190.23        4.91 o
   7   3   9      147.05      141.50        4.19 o
   8   3   9       66.70       65.71        2.81 o
   9   3   9        8.30        8.69        1.51 o
  10   3   9       10.10       11.42        1.63 o
  11   3   9        2.65        4.05        2.50 o
  12   3   9        4.55        5.61        1.50 o
  13   3   9       12.65       12.52        2.45 o
  14   3   9        3.05        3.87        2.07 o
  15   3   9       40.00       35.59        5.71 o
 -16   4   9       -2.20        0.04        3.80 o
 -15   4   9        7.05        8.92        4.11 o
 -14   4   9        2.50        3.16        2.36 o
 -13   4   9       -0.85        0.69        2.28 o
 -12   4   9       15.45       15.78        2.10 o
 -11   4   9       34.20       31.69        2.60 o
 -10   4   9       39.45       46.54        2.51 o
  -9   4   9       24.15       24.01        2.06 o
  -8   4   9      141.40      152.57        5.01 o
  -7   4   9        9.75        9.22        1.46 o
  -6   4   9      168.45      173.01        4.20 o
  -5   4   9       76.75       77.61        1.95 o
  -4   4   9      176.45      183.83        3.65 o
  -3   4   9      433.30      429.25        8.21 o
  -2   4   9      242.85      244.66        4.96 o
  -1   4   9       14.10       16.31        1.55 o
   0   4   9      104.60      108.08        3.59 o
   1   4   9      106.00      109.32        2.75 o
   2   4   9      139.50      143.32        3.41 o
   3   4   9      176.30      175.86        3.75 o
   4   4   9       63.20       58.58        1.95 o
   5   4   9        9.40        8.50        1.16 o
   6   4   9       25.20       18.86        1.46 o
   7   4   9       96.20       91.93        3.32 o
   8   4   9       64.70       71.17        2.83 o
   9   4   9        4.50        4.54        1.50 o
  10   4   9       14.50       13.76        1.80 o
  11   4   9        7.55        9.33        1.91 o
  12   4   9        7.80        3.76        2.04 o
  13   4   9        8.95        9.44        2.55 o
  14   4   9        1.55        1.61        3.14 o
  15   4   9        9.30       12.13        3.51 o
 -15   5   9        4.10        3.18        3.00 o
 -14   5   9       20.90       22.39        4.00 o
 -13   5   9       20.95       20.00        2.80 o
 -12   5   9       13.45       13.20        2.06 o
 -11   5   9       63.40       69.32        3.31 o
 -10   5   9       53.40       62.40        2.95 o
  -9   5   9       94.65       95.25        3.50 o
  -8   5   9       63.25       63.38        2.77 o
  -7   5   9        5.35        6.11        1.27 o
  -6   5   9      144.75      144.43        3.56 o
  -5   5   9       78.50       78.04        2.70 o
  -4   5   9       80.95       80.67        2.35 o
  -3   5   9      504.35      485.89       10.35 o
  -2   5   9      127.55      134.28        3.57 o
  -1   5   9       17.00       16.77        1.84 o
   0   5   9        5.00        5.11        1.90 o
   1   5   9       18.40       24.13        1.88 o
   2   5   9      468.85      459.31        9.15 o
   3   5   9       19.40       21.03        1.02 o
   4   5   9      111.95      112.17        3.05 o
   5   5   9       15.75       15.78        1.37 o
   6   5   9      107.35      108.91        3.35 o
   7   5   9       68.30       72.66        2.45 o
   8   5   9       83.25       79.02        3.11 o
   9   5   9      157.25      156.41        7.50 o
  10   5   9       28.10       27.12        2.40 o
  11   5   9        2.65        2.49        1.82 o
  12   5   9       31.80       32.07        2.95 o
  13   5   9        3.85        1.68        2.46 o
  14   5   9       15.85       11.63        4.05 o
 -14   6   9       38.90       39.16        4.00 o
 -13   6   9       57.30       56.05        5.77 o
 -12   6   9       40.10       37.92        3.73 o
 -11   6   9        5.05        2.98        2.60 o
 -10   6   9       18.45       19.79        2.22 o
  -9   6   9        5.20        6.81        1.65 o
  -8   6   9       12.10       11.42        1.61 o
  -7   6   9       28.90       29.42        1.80 o
  -6   6   9       44.20       48.77        2.25 o
  -5   6   9       23.45       23.77        1.80 o
  -4   6   9      139.60      139.18        3.96 o
  -3   6   9       56.85       51.77        2.73 o
  -2   6   9       10.55       13.04        1.77 o
  -1   6   9       55.55       54.22        2.98 o
   0   6   9      192.70      178.55        6.14 o
   1   6   9       49.65       55.54        2.88 o
   2   6   9       75.65       76.52        2.83 o
   3   6   9       10.80        9.87        0.92 o
   4   6   9      389.80      385.76        8.95 o
   5   6   9       15.70       13.55        1.27 o
   6   6   9       30.80       30.51        2.00 o
   7   6   9        1.40        0.07        1.28 o
   8   6   9      161.50      156.56        5.00 o
   9   6   9       94.30       84.25        4.10 o
  10   6   9       75.90       69.42        4.00 o
  11   6   9       66.65       59.92        4.81 o
  12   6   9        3.75        5.08        2.55 o
  13   6   9       -0.40        0.34        2.71 o
 -13   7   9       19.00       21.36        3.50 o
 -12   7   9       14.80       15.84        3.71 o
 -11   7   9        3.80        3.90        2.86 o
 -10   7   9       24.85       26.65        3.40 o
  -9   7   9        1.45        2.83        2.10 o
  -8   7   9       34.60       37.94        2.80 o
  -7   7   9       13.90       16.48        2.25 o
  -6   7   9        8.30        7.92        1.98 o
  -5   7   9       13.20       14.01        2.21 o
  -4   7   9       -0.60        0.03        1.87 o
  -3   7   9       45.05       46.54        2.73 o
  -2   7   9       18.30       19.52        1.98 o
  -1   7   9      124.00      121.57        4.73 o
   0   7   9        2.45        6.50        2.13 o
   1   7   9       22.90       24.64        2.62 o
   2   7   9       84.15       83.73        3.37 o
   3   7   9       60.30       58.01        2.84 o
   4   7   9        4.35        6.25        1.17 o
   5   7   9       21.30       24.65        1.51 o
   6   7   9       53.90       50.60        2.36 o
   7   7   9      114.00      103.88        5.32 o
   8   7   9       21.15       21.23        1.90 o
   9   7   9      263.85      226.91       13.22 o
  10   7   9       24.75       22.48        3.15 o
  11   7   9       -1.00        0.81        1.12 o
  12   7   9       15.70       22.15        3.80 o
 -11   8   9       22.20       26.67        3.50 o
 -10   8   9        4.45        5.96        3.17 o
  -9   8   9        1.00        1.08        2.92 o
  -8   8   9        5.45        2.46        2.93 o
  -7   8   9       -0.45        0.42        2.57 o
  -6   8   9        0.75        0.22        3.09 o
  -5   8   9        6.80       10.33        1.77 o
  -4   8   9        5.45        8.10        2.32 o
  -3   8   9        3.70        4.63        2.42 o
  -2   8   9       -0.70        0.76        4.80 o
  -1   8   9       36.10       42.75        3.49 o
   0   8   9        7.15        5.05        2.66 o
   1   8   9       15.10       15.62        2.75 o
   2   8   9        4.85        6.09        2.47 o
   3   8   9        2.55        3.36        2.18 o
   4   8   9       26.10       26.50        2.66 o
   5   8   9        9.15        8.85        1.87 o
   6   8   9        3.85        4.01        1.40 o
   7   8   9       28.85       26.19        2.46 o
   8   8   9       36.45       37.67        3.90 o
   9   8   9        2.60        2.31        3.29 o
  10   8   9       14.20       16.67        4.20 o
  -9   9   9        7.20        6.42        4.62 o
  -8   9   9        4.10        0.69        4.00 o
  -7   9   9        6.65        7.38        3.41 o
  -6   9   9        3.25        1.73        3.40 o
  -5   9   9        0.45        4.58        3.30 o
  -4   9   9       10.35        9.13        3.14 o
  -3   9   9        2.90        5.86        2.65 o
  -2   9   9        2.40        5.42        2.80 o
  -1   9   9       -2.55        0.05        3.06 o
   0   9   9       29.20       36.64        3.77 o
   1   9   9       17.65       19.59        3.20 o
   2   9   9       14.75       16.85        4.08 o
   3   9   9        6.05        6.58        2.71 o
   4   9   9        2.85        1.34        2.71 o
   5   9   9        5.15        8.13        2.81 o
   6   9   9        3.20        3.68        3.73 o
   7   9   9       41.10       40.45        4.70 o
   8   9   9       24.50       24.73        4.10 o
  -6  10   9       -4.20        1.32        3.50 o
  -5  10   9        7.85        8.06        4.53 o
  -4  10   9        7.30       11.52        4.26 o
  -3  10   9        5.55        6.19        4.02 o
  -2  10   9       10.65        8.77        4.66 o
  -1  10   9       30.25       30.79        4.85 o
   0  10   9       18.35       17.01        4.13 o
   1  10   9        8.55       12.18        3.98 o
   2  10   9        5.10        1.55        4.90 o
   3  10   9        2.90        2.14        4.10 o
   4  10   9        1.10        4.47        3.10 o
   5  10   9        2.70        1.57        3.50 o
 -17   0  10       -2.70        0.47        4.60 o
 -16   0  10        4.00        2.96        2.10 o
 -15   0  10        0.30        0.18        1.86 o
 -14   0  10        4.20        6.17        1.70 o
 -13   0  10        5.20        4.60        1.40 o
 -12   0  10       78.30       72.62        3.60 o
 -11   0  10       40.70       42.02        2.30 o
 -10   0  10       80.00       82.74        3.10 o
  -9   0  10       18.80       18.97        1.40 o
  -8   0  10       75.30       72.32        2.30 o
  -7   0  10      158.80      157.52        3.80 o
  -6   0  10      330.30      306.20        7.50 o
  -5   0  10       66.80       64.17        1.90 o
  -4   0  10       36.60       40.07        1.20 o
  -3   0  10        0.90        0.63        0.76 o
  -2   0  10        0.30        0.44        0.44 o
  -1   0  10       43.00       45.50        1.60 o
   0   0  10      367.80      366.30        7.10 o
   1   0  10       81.60       74.01        1.90 o
   2   0  10      524.10      493.21        8.30 o
   3   0  10      267.00      259.65        5.60 o
   4   0  10       30.20       29.59        1.30 o
   5   0  10        3.00        1.56        0.70 o
   6   0  10       23.90       24.21        1.40 o
   7   0  10      633.60      600.75       16.40 o
   8   0  10       42.20       39.61        1.90 o
   9   0  10       14.00       14.42        1.30 o
  10   0  10        0.60        1.54        1.24 o
  11   0  10        0.60        0.15        1.55 o
  12   0  10       10.50       12.11        1.70 o
  13   0  10       -0.80        0.05        2.50 o
  14   0  10        3.80        2.09        1.40 o
  15   0  10        1.20        0.46        1.30 o
 -17   1  10        1.75        1.53        4.08 o
 -16   1  10       13.00       10.90        2.50 o
 -15   1  10       44.20       46.23        3.60 o
 -14   1  10        9.70       10.29        1.95 o
 -13   1  10       59.90       54.38        3.20 o
 -12   1  10       26.40       26.64        2.05 o
 -11   1  10       71.25       75.08        3.05 o
 -10   1  10       77.30       74.56        2.92 o
  -9   1  10        1.50        0.82        1.23 o
  -8   1  10       32.85       31.38        1.45 o
  -7   1  10       15.70       15.96        1.00 o
  -6   1  10       30.35       30.64        1.36 o
  -5   1  10       37.20       35.91        1.35 o
  -4   1  10        3.90        4.33        0.60 o
  -3   1  10      122.25      117.52        2.98 o
  -2   1  10       24.40       26.59        1.10 o
  -1   1  10       47.70       41.98        1.45 o
   0   1  10      309.15      287.30        7.20 o
   1   1  10       88.65       94.76        2.28 o
   2   1  10        9.50        9.06        0.75 o
   3   1  10       13.85       13.78        0.80 o
   4   1  10        1.45        2.93        0.82 o
   5   1  10       57.20       61.05        2.05 o
   6   1  10      132.90      132.87        3.66 o
   7   1  10      411.20      404.19       10.43 o
   8   1  10      126.70      118.58        3.71 o
   9   1  10       13.95       13.71        1.20 o
  10   1  10       25.40       26.67        1.76 o
  11   1  10       18.85       17.63        2.01 o
  12   1  10        6.95        6.95        1.90 o
  13   1  10        6.15        6.81        1.85 o
  14   1  10        4.85        4.95        2.26 o
  15   1  10       11.35       13.31        2.76 o
 -16   2  10       11.60       13.38        3.02 o
 -15   2  10       11.05       10.38        2.50 o
 -14   2  10       54.25       48.88        3.45 o
 -13   2  10        9.00       10.59        1.80 o
 -12   2  10        0.10        1.31        1.77 o
 -11   2  10       12.10       12.73        1.45 o
 -10   2  10       77.85       77.49        3.11 o
  -9   2  10       23.55       24.27        1.50 o
  -8   2  10       27.05       28.97        1.45 o
  -7   2  10       25.55       26.80        1.25 o
  -6   2  10      160.35      155.50        4.29 o
  -5   2  10       31.95       31.41        1.20 o
  -4   2  10      579.00      559.55       10.05 o
  -3   2  10       11.65       13.66        0.91 o
  -2   2  10        5.70        7.72        0.71 o
  -1   2  10      143.65      137.42        3.20 o
   0   2  10      142.90      145.36        3.22 o
   1   2  10       39.75       40.56        1.65 o
   2   2  10       84.75       80.54        2.15 o
   3   2  10       71.80       79.88        2.00 o
   4   2  10       20.25       19.71        1.25 o
   5   2  10      100.00       97.78        2.97 o
   6   2  10      608.45      589.86       14.23 o
   7   2  10      274.95      279.73        8.43 o
   8   2  10       58.45       64.66        2.35 o
   9   2  10        9.15        6.72        1.32 o
  10   2  10       27.10       23.25        2.33 o
  11   2  10       15.35       15.94        1.91 o
  12   2  10        4.05        4.65        1.78 o
  13   2  10        0.95        0.55        1.95 o
  14   2  10        0.90        0.14        3.52 o
  15   2  10        1.75        3.93        3.31 o
 -16   3  10        4.60        4.24        3.27 o
 -15   3  10       34.70       37.14        3.55 o
 -14   3  10        3.70        7.74        1.85 o
 -13   3  10       13.75       12.71        2.63 o
 -12   3  10       26.90       25.28        2.50 o
 -11   3  10      136.55      134.19        5.14 o
 -10   3  10        2.80        0.95        1.60 o
  -9   3  10      228.70      239.11        7.44 o
  -8   3  10       62.95       66.62        2.30 o
  -7   3  10      131.95      126.73        3.55 o
  -6   3  10      203.35      205.02        4.81 o
  -5   3  10       85.10       88.59        2.05 o
  -4   3  10      106.15      101.05        2.40 o
  -3   3  10      394.90      385.61        7.37 o
  -2   3  10      117.10      116.85        2.56 o
  -1   3  10       75.35       78.74        2.95 o
   0   3  10       79.95       77.55        2.65 o
   1   3  10      242.40      247.99        6.45 o
   2   3  10      115.00      113.72        2.75 o
   3   3  10      124.10      128.95        3.05 o
   4   3  10      152.00      160.34        3.65 o
   5   3  10       54.70       57.34        2.00 o
   6   3  10       -0.30        0.02        0.95 o
   7   3  10      220.90      220.74        5.88 o
   8   3  10      255.60      256.07        8.54 o
   9   3  10       10.00       12.65        1.40 o
  10   3  10      118.90      117.18        5.07 o
  11   3  10        1.80        0.04        1.38 o
  12   3  10        7.15        6.60        2.04 o
  13   3  10        0.20        0.95        2.92 o
  14   3  10       11.50        9.97        3.06 o
  15   3  10        4.95        4.34        3.20 o
 -15   4  10        5.75        7.54        3.99 o
 -14   4  10       18.20       17.54        3.61 o
 -13   4  10       15.10       16.86        2.41 o
 -12   4  10       17.80       18.74        2.55 o
 -11   4  10        7.60        9.84        2.10 o
 -10   4  10        5.30        7.35        1.65 o
  -9   4  10       79.80       81.58        3.67 o
  -8   4  10        6.60        6.34        1.30 o
  -7   4  10        1.15        1.70        0.78 o
  -6   4  10      122.15      121.67        3.15 o
  -5   4  10       47.95       46.92        1.55 o
  -4   4  10      599.45      556.21       10.61 o
  -3   4  10      131.75      127.37        3.07 o
  -2   4  10       80.90       83.38        2.69 o
  -1   4  10       83.00       83.75        3.35 o
   0   4  10      147.60      148.10        4.81 o
   1   4  10       65.00       73.79        2.47 o
   2   4  10      120.85      123.96        3.32 o
   3   4  10      182.80      193.17        4.84 o
   4   4  10       61.05       64.25        2.61 o
   5   4  10      176.65      180.87        3.93 o
   6   4  10        3.15        3.14        1.01 o
   7   4  10       76.10       81.89        3.13 o
   8   4  10       62.55       63.09        2.92 o
   9   4  10        3.90        2.43        1.58 o
  10   4  10        6.05        5.74        1.87 o
  11   4  10        5.70        5.92        1.90 o
  12   4  10        1.30        0.37        2.08 o
  13   4  10       10.65        8.57        3.08 o
  14   4  10       17.25       17.97        3.46 o
 -15   5  10       25.40       23.60        4.10 o
 -14   5  10       -1.00        0.18        2.80 o
 -13   5  10        0.75        2.47        2.27 o
 -12   5  10        0.50        1.37        2.47 o
 -11   5  10       32.40       33.98        2.66 o
 -10   5  10        1.75        2.25        1.41 o
  -9   5  10       52.75       51.83        2.71 o
  -8   5  10       42.30       47.50        2.10 o
  -7   5  10       23.90       24.57        1.61 o
  -6   5  10      146.50      152.13        3.45 o
  -5   5  10      171.20      164.75        4.23 o
  -4   5  10      100.35      108.25        2.81 o
  -3   5  10      445.80      410.53        9.89 o
  -2   5  10       31.35       36.57        1.87 o
  -1   5  10      103.80       98.44        4.09 o
   0   5  10      128.15      134.47        4.55 o
   1   5  10      452.35      435.05       12.24 o
   2   5  10       34.60       31.43        1.62 o
   3   5  10       57.20       57.08        1.71 o
   4   5  10        9.10        8.30        0.85 o
   5   5  10      376.10      361.97        8.65 o
   6   5  10       37.95       41.78        2.00 o
   7   5  10       26.95       27.22        1.69 o
   8   5  10       16.10       17.92        1.47 o
   9   5  10       11.70       12.52        1.97 o
  10   5  10       35.05       31.72        3.26 o
  11   5  10       32.95       32.85        3.52 o
  12   5  10        3.90        4.22        2.06 o
  13   5  10        5.60        4.12        3.60 o
 -14   6  10        2.80        1.58        3.00 o
 -13   6  10        3.05        2.27        4.30 o
 -12   6  10       12.35       12.13        2.81 o
 -11   6  10       -1.45        0.68        3.86 o
 -10   6  10       10.45       11.35        2.41 o
  -9   6  10       -0.40        0.18        1.90 o
  -8   6  10       36.10       36.25        2.09 o
  -7   6  10       39.50       42.50        2.31 o
  -6   6  10        3.40        2.95        1.25 o
  -5   6  10       14.95       12.49        1.63 o
  -4   6  10      245.35      240.09        7.01 o
  -3   6  10      168.85      157.29        5.21 o
  -2   6  10       86.70       82.53        3.14 o
  -1   6  10      110.25      111.92        4.30 o
   0   6  10      143.10      151.30        5.39 o
   1   6  10        5.00        5.06        1.84 o
   2   6  10      107.45       99.28        3.67 o
   3   6  10       19.00       17.50        1.75 o
   4   6  10        6.20        3.79        0.92 o
   5   6  10       55.05       56.04        2.36 o
   6   6  10       79.55       83.62        3.05 o
   7   6  10        0.30        0.28        1.41 o
   8   6  10        7.05        7.92        1.55 o
   9   6  10       34.80       33.38        2.49 o
  10   6  10       28.60       28.89        2.90 o
  11   6  10        7.85        7.66        2.65 o
  12   6  10        0.40        0.84        6.83 o
 -12   7  10        7.20        1.80        2.90 o
 -11   7  10       13.10       12.03        3.31 o
 -10   7  10       14.60       13.57        2.90 o
  -9   7  10       21.75       24.35        2.80 o
  -8   7  10        3.60        5.83        2.51 o
  -7   7  10        2.00        2.86        2.46 o
  -6   7  10        5.80        5.23        2.21 o
  -5   7  10      104.25       99.67        3.96 o
  -4   7  10       20.65       18.12        2.42 o
  -3   7  10       20.55       24.67        2.20 o
  -2   7  10       77.55       81.90        4.14 o
  -1   7  10       36.70       38.34        3.20 o
   0   7  10       17.80       17.07        2.77 o
   1   7  10      221.05      200.38        7.67 o
   2   7  10       16.90       17.40        2.71 o
   3   7  10       56.75       53.91        3.12 o
   4   7  10       27.15       26.87        2.18 o
   5   7  10        3.10        4.46        0.95 o
   6   7  10       10.30        8.52        1.66 o
   7   7  10       10.35       10.12        1.80 o
   8   7  10       30.05       25.76        2.90 o
   9   7  10        7.55        5.98        2.55 o
  10   7  10        5.90        3.79        4.50 o
  11   7  10        1.20        0.89        4.10 o
 -10   8  10        6.20        3.33        3.20 o
  -9   8  10        4.25        5.48        4.20 o
  -8   8  10        4.80        8.67        3.76 o
  -7   8  10       16.05       13.93        3.10 o
  -6   8  10       14.00        8.28        2.75 o
  -5   8  10        4.30        6.04        2.80 o
  -4   8  10       58.10       56.20        3.83 o
  -3   8  10       28.30       29.55        2.75 o
  -2   8  10        5.10        6.36        2.72 o
  -1   8  10       75.10       71.15        4.33 o
   0   8  10       22.05       20.90        3.32 o
   1   8  10       41.85       45.11        3.74 o
   2   8  10       26.65       28.38        2.98 o
   3   8  10        1.65        3.35        2.19 o
   4   8  10        4.75        4.81        2.21 o
   5   8  10       39.75       43.54        3.04 o
   6   8  10       56.00       48.89        3.78 o
   7   8  10        7.65        7.22        2.38 o
   8   8  10       31.40       31.29        3.80 o
   9   8  10       30.00       23.60        3.90 o
  -8   9  10        0.90        2.65        4.14 o
  -7   9  10        4.00        0.77        3.36 o
  -6   9  10       -1.75        1.49        3.95 o
  -5   9  10       31.45       29.53        3.65 o
  -4   9  10        1.90        1.64        3.95 o
  -3   9  10       15.45       16.30        3.55 o
  -2   9  10        4.35        3.44        3.51 o
  -1   9  10        6.50        5.06        3.73 o
   0   9  10       28.85       24.41        4.41 o
   1   9  10        4.65        1.88        3.87 o
   2   9  10       12.50       11.08        3.71 o
   3   9  10       10.10        0.68        5.40 o
   4   9  10        0.50        2.23        3.96 o
   5   9  10        8.30        5.92        3.10 o
   6   9  10       -1.20        1.71        2.90 o
   7   9  10       28.70       30.59        4.80 o
  -4  10  10        3.80        1.32        4.60 o
  -3  10  10        6.10        2.73        4.10 o
  -2  10  10        1.60        0.34        4.90 o
  -1  10  10        3.70        6.18        4.70 o
   0  10  10       30.30       29.36        5.30 o
   1  10  10       34.50       33.40        5.40 o
   2  10  10       13.30       13.35        4.80 o
   3  10  10       33.20       25.22        7.40 o
 -16   0  11        5.70        4.64        2.20 o
 -15   0  11       -2.40        0.03        2.30 o
 -14   0  11       14.10       15.56        2.30 o
 -13   0  11       72.90       77.38        4.00 o
 -12   0  11        7.10        6.23        1.60 o
 -11   0  11       -1.70        0.17        1.30 o
 -10   0  11       13.40       12.13        1.30 o
  -9   0  11       11.40       11.19        1.10 o
  -8   0  11        2.70        3.68        1.00 o
  -7   0  11       21.90       20.23        1.30 o
  -6   0  11      296.40      299.23        7.70 o
  -5   0  11      222.00      230.83        7.10 o
  -4   0  11       52.40       56.92        1.90 o
  -3   0  11       13.60       11.00        0.90 o
  -2   0  11       18.60       19.65        0.90 o
  -1   0  11       83.10       75.43        2.00 o
   0   0  11       31.70       31.64        1.30 o
   1   0  11      118.50      114.11        2.30 o
   2   0  11        1.50        2.16        0.40 o
   3   0  11      184.00      171.54        3.80 o
   4   0  11       15.00       20.60        0.90 o
   5   0  11      262.80      257.87        5.90 o
   6   0  11      150.50      144.39        4.50 o
   7   0  11      185.40      191.75        5.70 o
   8   0  11        0.60        0.34        1.24 o
   9   0  11       37.10       39.72        2.20 o
  10   0  11       52.20       55.30        2.70 o
  11   0  11        1.30        3.13        1.30 o
  12   0  11        2.90        4.32        1.30 o
  13   0  11       50.40       44.31        3.30 o
  14   0  11       12.20       12.50        2.40 o
  15   0  11        5.30        5.16        4.00 o
 -16   1  11       10.45       13.23        2.70 o
 -15   1  11        5.95        6.56        2.20 o
 -14   1  11       20.65       21.93        2.76 o
 -13   1  11        2.45        3.05        1.66 o
 -12   1  11       18.75       17.37        1.80 o
 -11   1  11       40.15       41.37        2.16 o
 -10   1  11       19.25       19.71        1.50 o
  -9   1  11       57.50       58.99        2.40 o
  -8   1  11       39.85       41.92        1.65 o
  -7   1  11       27.85       28.85        1.30 o
  -6   1  11      105.65       99.35        2.75 o
  -5   1  11       30.30       31.50        1.20 o
  -4   1  11       86.40       89.02        2.05 o
  -3   1  11       10.15       10.29        1.08 o
  -2   1  11        4.30        3.87        0.61 o
  -1   1  11        4.00        3.87        0.51 o
   0   1  11        9.65       10.00        1.17 o
   1   1  11      102.25       99.81        2.75 o
   2   1  11      184.70      172.92        4.44 o
   3   1  11       16.90       15.23        1.00 o
   4   1  11      212.30      203.45        5.30 o
   5   1  11       21.65       25.34        1.25 o
   6   1  11      738.35      706.18       18.28 o
   7   1  11       70.25       70.87        2.85 o
   8   1  11        6.75        7.71        1.22 o
   9   1  11       22.35       25.49        1.80 o
  10   1  11        1.45        1.89        1.15 o
  11   1  11       22.85       25.16        2.05 o
  12   1  11       10.20       10.94        2.10 o
  13   1  11        6.45        6.74        2.47 o
  14   1  11        8.05        9.53        2.01 o
  15   1  11        6.25        5.48        2.96 o
 -16   2  11       26.85       22.53        4.08 o
 -15   2  11        3.75        3.74        1.95 o
 -14   2  11       10.55       10.59        1.96 o
 -13   2  11       44.60       41.84        2.82 o
 -12   2  11        8.55        8.65        1.56 o
 -11   2  11       21.65       23.86        1.70 o
 -10   2  11       32.25       33.49        1.96 o
  -9   2  11        8.85        7.57        1.15 o
  -8   2  11        1.85        2.22        0.85 o
  -7   2  11      366.60      352.59        8.76 o
  -6   2  11       32.30       32.34        1.40 o
  -5   2  11       41.70       42.14        1.45 o
  -4   2  11       17.50       19.52        1.05 o
  -3   2  11       15.25       15.93        1.00 o
  -2   2  11      109.90      109.40        2.75 o
  -1   2  11        4.75        6.82        1.33 o
   0   2  11        4.55        6.94        1.04 o
   1   2  11      240.50      247.97        5.19 o
   2   2  11       18.45       16.26        1.32 o
   3   2  11       39.40       40.82        1.50 o
   4   2  11       62.50       67.56        2.10 o
   5   2  11      132.15      137.26        3.73 o
   6   2  11      169.10      166.62        4.99 o
   7   2  11      106.00      107.04        3.46 o
   8   2  11       10.40       14.29        1.57 o
   9   2  11       90.80       93.96        3.60 o
  10   2  11       -0.25        0.50        1.54 o
  11   2  11       11.35       13.69        1.75 o
  12   2  11        1.65        1.50        2.00 o
  13   2  11       26.80       24.90        2.96 o
  14   2  11       12.50       15.83        3.05 o
 -15   3  11       25.95       24.56        3.15 o
 -14   3  11        2.30        4.20        2.00 o
 -13   3  11       21.65       20.94        3.10 o
 -12   3  11        8.10        7.83        1.60 o
 -11   3  11       49.35       46.84        2.98 o
 -10   3  11        4.85        3.97        1.16 o
  -9   3  11        1.55        1.46        1.38 o
  -8   3  11        3.30        4.74        1.15 o
  -7   3  11      123.95      128.53        4.33 o
  -6   3  11      104.20      111.84        3.00 o
  -5   3  11       62.35       62.88        1.76 o
  -4   3  11      210.75      200.44        4.10 o
  -3   3  11      304.40      306.76        6.68 o
  -2   3  11       13.80       12.99        1.22 o
  -1   3  11       37.45       40.20        2.50 o
   0   3  11      634.05      606.27       14.96 o
   1   3  11        6.05        4.43        1.40 o
   2   3  11       96.25       99.49        2.91 o
   3   3  11       25.90       27.40        1.25 o
   4   3  11        1.05        1.30        1.29 o
   5   3  11       50.40       49.12        2.00 o
   6   3  11        4.00        4.62        1.20 o
   7   3  11        4.85        4.46        1.06 o
   8   3  11       64.10       69.24        2.95 o
   9   3  11       17.05       18.79        1.67 o
  10   3  11       93.85       93.66        4.54 o
  11   3  11        2.75        0.93        1.90 o
  12   3  11        5.45        5.43        1.95 o
  13   3  11       13.00       10.65        2.39 o
  14   3  11        6.80        5.66        2.60 o
 -15   4  11        6.80        1.48        2.71 o
 -14   4  11       67.95       58.84        6.43 o
 -13   4  11       10.25        9.35        2.65 o
 -12   4  11        3.70        4.65        2.22 o
 -11   4  11       24.10       28.25        2.28 o
 -10   4  11       16.40       18.86        1.75 o
  -9   4  11       47.10       47.26        2.25 o
  -8   4  11        4.00        5.49        1.10 o
  -7   4  11        0.90        1.43        1.09 o
  -6   4  11       60.25       62.30        2.01 o
  -5   4  11      199.40      191.71        4.30 o
  -4   4  11        6.15        6.56        0.85 o
  -3   4  11      590.65      564.03       12.54 o
  -2   4  11      150.45      143.41        4.98 o
  -1   4  11       70.60       78.69        3.56 o
   0   4  11      315.35      298.08        9.46 o
   1   4  11      178.60      176.20        5.26 o
   2   4  11      131.70      127.30        4.46 o
   3   4  11       59.25       58.89        2.84 o
   4   4  11       79.60       80.85        3.03 o
   5   4  11      109.05      112.67        3.30 o
   6   4  11       10.45       12.17        1.36 o
   7   4  11      213.90      216.46        5.56 o
   8   4  11       41.15       43.98        2.35 o
   9   4  11       17.60       18.11        2.04 o
  10   4  11       29.05       27.17        2.76 o
  11   4  11       44.75       41.01        3.35 o
  12   4  11        2.75        1.29        2.14 o
  13   4  11        8.40        3.24        2.60 o
 -14   5  11        8.90        5.65        2.70 o
 -13   5  11        3.70        4.86        2.40 o
 -12   5  11       14.15       14.88        3.11 o
 -11   5  11       10.30       10.34        2.40 o
 -10   5  11       41.35       42.77        3.20 o
  -9   5  11       15.20       16.48        1.99 o
  -8   5  11       10.10       11.53        1.18 o
  -7   5  11       26.15       28.95        1.57 o
  -6   5  11       84.50       86.03        2.91 o
  -5   5  11      170.50      159.86        4.58 o
  -4   5  11       69.80       71.98        2.40 o
  -3   5  11      248.65      233.53        6.65 o
  -2   5  11       28.90       28.19        2.46 o
  -1   5  11       38.15       35.45        2.51 o
   0   5  11       61.75       60.27        3.17 o
   1   5  11       16.00       18.35        2.55 o
   2   5  11       47.50       47.99        3.55 o
   3   5  11      101.95      103.51        3.55 o
   4   5  11       19.70       22.07        2.37 o
   5   5  11        0.75        0.16        1.58 o
   6   5  11       49.10       47.36        2.10 o
   7   5  11       15.35       17.19        1.33 o
   8   5  11      136.20      124.76        5.18 o
   9   5  11        8.15        7.57        1.88 o
  10   5  11       21.50       20.41        2.69 o
  11   5  11        9.05       10.94        2.24 o
  12   5  11       14.10       15.77        4.40 o
 -13   6  11        5.20        2.58        3.60 o
 -12   6  11        4.95        4.15        2.76 o
 -11   6  11        9.40       10.70        2.50 o
 -10   6  11       12.20       12.67        2.60 o
  -9   6  11        7.75        8.06        2.07 o
  -8   6  11       27.45       29.06        2.35 o
  -7   6  11       78.50       78.80        3.13 o
  -6   6  11       52.70       54.08        2.51 o
  -5   6  11       76.85       80.53        3.00 o
  -4   6  11       94.50       92.77        3.78 o
  -3   6  11       51.25       52.17        2.65 o
  -2   6  11        8.75       10.76        2.24 o
  -1   6  11      137.95      134.91        5.29 o
   0   6  11      214.65      205.61        7.44 o
   1   6  11       92.70       87.25        4.40 o
   2   6  11       57.25       53.20        3.33 o
   3   6  11       60.20       60.31        3.69 o
   4   6  11       32.05       34.76        1.39 o
   5   6  11       53.20       53.39        2.11 o
   6   6  11       27.15       24.43        1.75 o
   7   6  11       92.55       98.27        4.05 o
   8   6  11       20.30       21.41        2.06 o
   9   6  11       12.15       15.90        2.11 o
  10   6  11       29.90       28.95        3.10 o
  11   6  11       11.80       12.49        3.30 o
 -11   7  11       10.80        6.16        3.50 o
 -10   7  11       14.85       15.15        3.50 o
  -9   7  11       19.85       19.72        3.26 o
  -8   7  11        1.65        0.59        2.19 o
  -7   7  11        3.80        4.10        1.76 o
  -6   7  11       15.70       20.11        2.53 o
  -5   7  11        4.30        4.20        2.09 o
  -4   7  11       44.70       46.13        3.06 o
  -3   7  11        1.60        1.22        2.20 o
  -2   7  11       12.35       11.57        2.92 o
  -1   7  11        7.40        5.83        2.42 o
   0   7  11       18.75       17.57        2.64 o
   1   7  11       12.90       13.17        2.62 o
   2   7  11        5.85        5.68        2.76 o
   3   7  11       33.25       34.01        2.38 o
   4   7  11        9.25       10.25        2.04 o
   5   7  11        8.30        5.54        1.00 o
   6   7  11      140.35      131.96        5.11 o
   7   7  11        6.85        5.50        2.12 o
   8   7  11       66.10       56.07        4.70 o
   9   7  11       15.80       15.25        3.40 o
  10   7  11        1.70        2.23        4.20 o
  -9   8  11        5.20        4.88        3.67 o
  -8   8  11       11.40       12.26        4.20 o
  -7   8  11       45.30       36.54        4.56 o
  -6   8  11        3.20        2.32        3.15 o
  -5   8  11       23.10       23.74        3.59 o
  -4   8  11       11.55       11.72        2.63 o
  -3   8  11       28.45       25.94        3.69 o
  -2   8  11        4.35        0.95        3.52 o
  -1   8  11        5.65        7.87        3.51 o
   0   8  11       10.75       12.28        3.07 o
   1   8  11        5.00        8.82        3.07 o
   2   8  11        0.10        1.05        6.59 o
   3   8  11        3.95        4.91        2.94 o
   4   8  11        4.00        2.29        2.47 o
   5   8  11       26.20       27.29        3.40 o
   6   8  11        1.90        2.75        2.60 o
   7   8  11        4.10        7.79        2.90 o
   8   8  11       19.30       24.55        4.00 o
  -7   9  11        5.70        9.57        3.90 o
  -6   9  11       17.10       24.44        4.50 o
  -5   9  11        8.20        9.29        3.30 o
  -4   9  11        9.40       12.42        5.10 o
  -3   9  11        1.80        4.96        4.90 o
  -2   9  11        9.10        6.39        4.40 o
  -1   9  11       66.10       68.28        5.80 o
   0   9  11        3.90        1.17        4.80 o
   1   9  11        0.60        4.42        7.28 o
   2   9  11        6.50        5.97        4.70 o
   3   9  11        4.60        0.83        4.40 o
   4   9  11       11.60        6.57        5.20 o
   5   9  11        6.10        7.32        4.00 o
 -15   0  12       37.40       37.20        3.70 o
 -14   0  12       28.50       25.30        3.00 o
 -13   0  12       33.40       31.22        2.40 o
 -12   0  12        9.90        8.28        1.50 o
 -11   0  12        2.10        4.15        1.10 o
 -10   0  12      111.70      113.04        3.80 o
  -9   0  12       71.50       64.35        2.50 o
  -8   0  12       46.30       43.73        2.00 o
  -7   0  12       10.30        8.46        1.00 o
  -6   0  12       20.20       21.70        1.20 o
  -5   0  12       13.70       12.19        0.90 o
  -4   0  12        8.10        8.96        0.70 o
  -3   0  12       71.00       72.60        2.10 o
  -2   0  12       39.50       38.75        1.50 o
  -1   0  12       31.80       36.54        1.20 o
   0   0  12       79.40       69.77        2.00 o
   1   0  12       44.10       49.05        1.50 o
   2   0  12        5.50        4.74        0.40 o
   3   0  12        0.70        0.44        0.84 o
   4   0  12       18.10       17.68        0.90 o
   5   0  12       97.80      104.70        2.80 o
   6   0  12       40.70       32.93        1.90 o
   7   0  12       -0.40        0.41        0.76 o
   8   0  12       42.80       47.73        2.10 o
   9   0  12        0.30        1.64        1.10 o
  10   0  12       29.00       28.61        2.20 o
  11   0  12        1.40        0.60        1.20 o
  12   0  12       30.60       23.05        2.90 o
  13   0  12        7.30        9.45        2.00 o
  14   0  12       10.00       11.37        2.50 o
 -15   1  12        9.50       10.13        2.45 o
 -14   1  12       30.60       29.19        3.07 o
 -13   1  12       11.70       11.02        1.95 o
 -12   1  12       40.60       39.50        2.50 o
 -11   1  12       48.20       46.29        2.25 o
 -10   1  12       29.65       29.04        1.80 o
  -9   1  12       46.95       46.27        2.00 o
  -8   1  12      137.40      135.91        4.00 o
  -7   1  12      139.25      137.36        3.85 o
  -6   1  12       47.70       48.00        1.70 o
  -5   1  12       92.40       91.00        2.45 o
  -4   1  12       58.60       60.21        2.04 o
  -3   1  12        2.10        1.68        1.17 o
  -2   1  12      254.55      255.82        5.92 o
  -1   1  12       15.60       17.01        0.76 o
   0   1  12      110.35      113.44        2.98 o
   1   1  12       18.60       22.86        1.49 o
   2   1  12        9.10       10.33        1.58 o
   3   1  12       91.20       94.81        2.25 o
   4   1  12        4.60        5.94        0.90 o
   5   1  12      242.75      236.78        6.69 o
   6   1  12      129.80      124.67        4.16 o
   7   1  12      101.70      110.89        3.80 o
   8   1  12       10.40       10.32        1.25 o
   9   1  12       23.65       23.32        1.75 o
  10   1  12        0.75        0.18        1.15 o
  11   1  12        2.85        2.66        1.67 o
  12   1  12        2.25        3.24        1.55 o
  13   1  12        3.45        2.42        2.55 o
  14   1  12       46.70       35.29        4.10 o
 -15   2  12       19.80       18.67        2.92 o
 -14   2  12       16.05       19.54        2.66 o
 -13   2  12        0.70        3.15        2.05 o
 -12   2  12        4.55        3.30        1.60 o
 -11   2  12       57.20       58.89        3.14 o
 -10   2  12       42.00       43.27        2.16 o
  -9   2  12       32.40       33.80        1.86 o
  -8   2  12        3.15        1.90        0.91 o
  -7   2  12      227.25      217.95        5.85 o
  -6   2  12      221.05      205.99        5.20 o
  -5   2  12       47.95       45.40        2.26 o
  -4   2  12       12.95       12.41        1.16 o
  -3   2  12      271.60      258.09        6.50 o
  -2   2  12      142.40      142.36        3.45 o
  -1   2  12      112.25      115.27        3.67 o
   0   2  12      158.80      154.16        3.79 o
   1   2  12        4.35        4.88        1.02 o
   2   2  12       21.50       20.76        1.60 o
   3   2  12       29.00       29.82        1.30 o
   4   2  12       15.20       18.67        1.15 o
   5   2  12       54.10       52.29        2.15 o
   6   2  12      138.55      135.52        4.23 o
   7   2  12       63.30       62.60        2.75 o
   8   2  12       25.05       26.28        1.87 o
   9   2  12        2.70        1.34        1.25 o
  10   2  12        1.25        1.17        1.46 o
  11   2  12        4.30        2.66        1.81 o
  12   2  12        1.50        3.97        2.36 o
  13   2  12        8.95        9.50        2.83 o
  14   2  12       26.30       26.03        3.70 o
 -15   3  12        6.05        7.86        2.75 o
 -14   3  12       16.10       16.68        2.83 o
 -13   3  12        6.80        8.91        2.16 o
 -12   3  12        3.30        2.37        1.51 o
 -11   3  12        2.15        3.24        1.30 o
 -10   3  12       33.75       32.51        2.20 o
  -9   3  12       48.75       48.01        2.20 o
  -8   3  12       17.75       18.18        1.46 o
  -7   3  12        6.90        5.50        1.05 o
  -6   3  12       46.30       47.09        1.61 o
  -5   3  12      100.05       96.16        2.46 o
  -4   3  12        7.60        8.87        1.02 o
  -3   3  12      154.80      148.15        4.03 o
  -2   3  12      475.10      444.61       10.71 o
  -1   3  12      149.00      143.98        5.06 o
   0   3  12      159.30      153.91        4.72 o
   1   3  12       13.85       16.14        1.86 o
   2   3  12       36.10       37.91        1.77 o
   3   3  12       54.40       59.42        1.85 o
   4   3  12        9.05        7.79        1.15 o
   5   3  12        2.75        4.77        1.10 o
   6   3  12       96.25       95.29        3.15 o
   7   3  12       14.45       17.86        1.82 o
   8   3  12       42.30       46.84        2.32 o
   9   3  12        6.85        8.23        1.46 o
  10   3  12        3.85        3.79        1.61 o
  11   3  12       10.60        8.24        2.57 o
  12   3  12        1.95        1.15        2.35 o
  13   3  12        3.90        4.53        2.62 o
 -14   4  12        2.00        3.71        2.31 o
 -13   4  12       -0.40        0.24        3.05 o
 -12   4  12        0.80        1.07        1.74 o
 -11   4  12        5.95        8.95        2.20 o
 -10   4  12       43.05       44.71        2.87 o
  -9   4  12        8.65       10.51        1.70 o
  -8   4  12       27.90       31.88        1.75 o
  -7   4  12       52.95       48.46        2.26 o
  -6   4  12        0.30        1.47        1.30 o
  -5   4  12       46.15       46.50        1.60 o
  -4   4  12      246.40      234.88        5.01 o
  -3   4  12       21.65       19.49        2.28 o
  -2   4  12       84.00       87.85        4.16 o
  -1   4  12       85.65       86.48        4.35 o
   0   4  12       55.10       50.45        3.55 o
   1   4  12        6.40        7.47        1.47 o
   2   4  12        4.75        5.07        1.51 o
   3   4  12       54.65       56.35        2.53 o
   4   4  12      206.45      212.49        6.47 o
   5   4  12       -0.70        0.05        1.46 o
   6   4  12       45.95       53.05        2.25 o
   7   4  12       19.90       22.12        1.80 o
   8   4  12       18.85       21.38        1.55 o
   9   4  12       34.30       33.59        2.63 o
  10   4  12       20.10       16.52        2.69 o
  11   4  12        2.35        1.07        3.53 o
  12   4  12        4.35        5.04        3.77 o
 -13   5  12       18.65       18.64        3.17 o
 -12   5  12        2.15        1.23        2.30 o
 -11   5  12        0.90        1.64        2.66 o
 -10   5  12       25.25       24.90        2.63 o
  -9   5  12        7.00        6.70        1.41 o
  -8   5  12       10.60       10.08        1.43 o
  -7   5  12       16.60       17.81        1.42 o
  -6   5  12       11.30       12.96        1.20 o
  -5   5  12       79.90       79.55        2.76 o
  -4   5  12       67.00       71.27        2.50 o
  -3   5  12       88.00       89.21        3.55 o
  -2   5  12       20.45       21.27        2.35 o
  -1   5  12       18.50       16.36        3.01 o
   0   5  12      128.55      132.09        5.38 o
   1   5  12       17.55       17.54        2.67 o
   2   5  12       -1.30        0.41        2.76 o
   3   5  12      251.00      247.57        7.74 o
   4   5  12        2.75        2.36        1.84 o
   5   5  12       46.40       47.74        3.30 o
   6   5  12        3.80        4.16        2.08 o
   7   5  12        4.05        6.62        2.63 o
   8   5  12       20.50       21.08        1.95 o
   9   5  12       28.30       23.91        2.47 o
  10   5  12        9.65       13.55        3.20 o
  11   5  12       15.00       17.02        3.60 o
  12   5  12        3.70        5.55        3.10 o
 -12   6  12       23.95       22.40        4.55 o
 -11   6  12        5.80        2.94        2.65 o
 -10   6  12       12.55       15.40        2.95 o
  -9   6  12        3.25        2.06        2.86 o
  -8   6  12       40.20       40.06        3.20 o
  -7   6  12        5.35        5.43        2.10 o
  -6   6  12       48.85       50.74        2.70 o
  -5   6  12        2.45        4.58        1.90 o
  -4   6  12       29.35       29.46        2.69 o
  -3   6  12       23.40       23.95        2.72 o
  -2   6  12       11.60       12.56        2.49 o
  -1   6  12      110.50      102.73        4.84 o
   0   6  12       31.75       33.46        2.95 o
   1   6  12        5.45        6.25        2.33 o
   2   6  12       34.60       35.69        4.15 o
   3   6  12      155.80      154.03        7.60 o
   4   6  12      214.25      197.38        8.00 o
   5   6  12       19.20       20.16        3.04 o
   6   6  12       32.50       37.75        3.24 o
   7   6  12        0.90        3.99        3.30 o
   8   6  12        1.80        2.86        4.56 o
   9   6  12        1.00        1.65        5.00 o
  10   6  12       -8.20        1.33        4.10 o
 -10   7  12        0.95        2.14        3.74 o
  -9   7  12       38.25       29.15        4.84 o
  -8   7  12        7.55        8.83        2.50 o
  -7   7  12       25.25       23.26        3.25 o
  -6   7  12       55.70       50.87        4.16 o
  -5   7  12        9.50       12.62        3.07 o
  -4   7  12       84.75       88.74        4.70 o
  -3   7  12       83.45       81.93        5.08 o
  -2   7  12       11.80       11.14        2.71 o
  -1   7  12       12.10        8.41        2.55 o
   0   7  12       80.95       77.12        4.82 o
   1   7  12        8.85        9.45        2.64 o
   2   7  12        6.55        7.74        3.75 o
   3   7  12       24.20       28.68        4.10 o
   4   7  12       19.15       21.08        3.41 o
   5   7  12        5.10        3.15        2.90 o
   6   7  12       -0.20        1.56        2.15 o
   7   7  12       25.30       21.89        4.10 o
   8   7  12       20.50       21.23        3.60 o
   9   7  12       11.40       11.50        3.30 o
  -8   8  12       11.90       12.88        4.40 o
  -7   8  12       30.60       28.62        4.00 o
  -6   8  12        5.60        0.88        3.60 o
  -5   8  12       15.00       12.88        3.50 o
  -4   8  12       64.45       59.76        5.71 o
  -3   8  12        3.15        2.48        3.48 o
  -2   8  12       23.65       19.88        4.02 o
  -1   8  12       15.90       14.31        4.10 o
   0   8  12        3.00        0.76        4.50 o
   1   8  12        3.30        6.49        4.10 o
   2   8  12        0.20        0.81        3.58 o
   3   8  12        2.30        0.27        5.00 o
   4   8  12       -3.40        1.59        5.00 o
   5   8  12       -1.30        1.90        2.60 o
   6   8  12       11.80       11.87        3.60 o
   7   8  12       -0.20        0.56        3.31 o
  -5   9  12        3.80        6.54        3.80 o
  -4   9  12       34.50       36.74        6.40 o
  -3   9  12        7.30        7.26        4.70 o
  -2   9  12        0.20        1.43        3.58 o
  -1   9  12        2.10        3.80        4.90 o
   0   9  12       16.70       16.22        4.80 o
   1   9  12       10.60       14.87        5.00 o
   2   9  12       42.60       39.19        6.20 o
   3   9  12        8.00        7.34        4.30 o
 -15   0  13        0.00        0.51        0.01 o
 -14   0  13       47.30       37.96        3.50 o
 -13   0  13        0.10        0.80        0.95 o
 -12   0  13       26.80       25.90        2.30 o
 -11   0  13        9.60       11.47        1.70 o
 -10   0  13       23.70       23.80        1.70 o
  -9   0  13       26.40       28.02        2.20 o
  -8   0  13       94.10       87.83        3.00 o
  -7   0  13      126.00      120.78        3.50 o
  -6   0  13       12.10       13.73        0.90 o
  -5   0  13       17.20       13.84        1.00 o
  -4   0  13        3.10        2.29        0.80 o
  -3   0  13       57.60       56.48        1.90 o
  -2   0  13      232.80      213.75        5.40 o
  -1   0  13       -0.40        0.00        0.63 o
   0   0  13      110.40      113.51        2.50 o
   1   0  13        3.20        1.89        0.40 o
   2   0  13       76.60       74.30        1.70 o
   3   0  13        0.40        0.54        0.38 o
   4   0  13       37.90       30.19        1.20 o
   5   0  13      142.50      142.74        4.50 o
   6   0  13      159.30      136.91        5.20 o
   7   0  13       62.60       57.78        3.10 o
   8   0  13        3.50        2.81        1.10 o
   9   0  13       64.40       64.39        3.00 o
  10   0  13       51.40       44.95        3.50 o
  11   0  13        5.60        9.18        1.50 o
  12   0  13        3.00        4.09        2.70 o
  13   0  13       -0.90        0.00        4.17 o
 -15   1  13        5.30        4.95        2.41 o
 -14   1  13       48.00       45.93        3.60 o
 -13   1  13       -0.40        0.17        3.02 o
 -12   1  13        2.70        2.79        1.65 o
 -11   1  13       21.40       18.73        1.90 o
 -10   1  13       31.40       34.00        2.00 o
  -9   1  13       12.90       13.66        1.30 o
  -8   1  13      226.55      216.76        6.01 o
  -7   1  13       56.25       51.75        2.10 o
  -6   1  13      368.25      356.35        8.37 o
  -5   1  13       17.90       21.63        1.20 o
  -4   1  13      146.65      137.01        4.30 o
  -3   1  13       35.95       39.26        1.76 o
  -2   1  13      131.55      131.70        4.01 o
  -1   1  13      364.65      366.63        8.44 o
   0   1  13        0.05        0.56        0.63 o
   1   1  13       27.40       28.47        1.68 o
   2   1  13       40.65       44.64        1.87 o
   3   1  13       52.40       54.37        2.32 o
   4   1  13       28.50       23.80        1.26 o
   5   1  13        4.35        5.59        0.90 o
   6   1  13       59.40       62.60        2.66 o
   7   1  13       57.90       52.58        2.80 o
   8   1  13       14.45       15.90        1.75 o
   9   1  13        4.65        5.06        1.56 o
  10   1  13        7.10        9.00        1.50 o
  11   1  13        3.30        4.29        2.47 o
  12   1  13       13.00       14.21        2.72 o
  13   1  13       24.20       20.00        3.60 o
 -14   2  13        3.80        5.50        2.87 o
 -13   2  13       15.40       15.87        2.26 o
 -12   2  13       35.30       40.95        2.60 o
 -11   2  13        1.55        0.77        1.51 o
 -10   2  13        5.25        6.04        1.36 o
  -9   2  13       37.20       38.45        2.00 o
  -8   2  13      124.90      110.02        3.80 o
  -7   2  13       77.25       77.83        2.60 o
  -6   2  13       73.55       72.77        2.14 o
  -5   2  13       17.20       22.56        1.37 o
  -4   2  13      100.25       90.34        3.03 o
  -3   2  13       62.80       68.01        2.50 o
  -2   2  13       93.35       95.90        3.11 o
  -1   2  13       52.40       49.91        2.44 o
   0   2  13      242.45      233.79        5.81 o
   1   2  13       95.05       95.76        2.96 o
   2   2  13       59.45       61.55        2.38 o
   3   2  13       28.10       28.15        1.84 o
   4   2  13      130.25      136.56        3.85 o
   5   2  13       75.30       75.50        2.80 o
   6   2  13      138.40      139.28        4.15 o
   7   2  13       29.80       35.54        1.95 o
   8   2  13        2.65        1.93        1.56 o
   9   2  13        1.00        0.15        2.18 o
  10   2  13        6.50        6.93        1.80 o
  11   2  13       16.95       15.96        3.15 o
  12   2  13        2.70        1.96        2.20 o
  13   2  13       19.20       22.61        3.10 o
 -14   3  13       -2.35        0.85        2.77 o
 -13   3  13        8.10       13.75        2.40 o
 -12   3  13       -0.45        1.40        2.86 o
 -11   3  13       34.10       35.30        2.30 o
 -10   3  13       27.10       27.33        2.02 o
  -9   3  13       91.00       89.05        3.45 o
  -8   3  13       11.55       11.40        1.30 o
  -7   3  13       40.75       39.66        1.77 o
  -6   3  13        4.80        5.61        0.79 o
  -5   3  13      164.45      157.94        4.71 o
  -4   3  13       40.00       38.42        1.87 o
  -3   3  13       56.40       51.87        2.56 o
  -2   3  13        1.05        1.97        2.09 o
  -1   3  13       57.15       59.68        3.10 o
   0   3  13        4.00        5.43        2.01 o
   1   3  13        3.50        2.71        1.46 o
   2   3  13       12.05       14.06        1.70 o
   3   3  13       76.05       79.71        2.93 o
   4   3  13       79.05       78.08        2.65 o
   5   3  13       37.40       37.55        1.90 o
   6   3  13       13.10       14.26        1.51 o
   7   3  13        3.65        3.95        1.65 o
   8   3  13       46.30       47.23        2.85 o
   9   3  13        9.00        9.41        2.26 o
  10   3  13        5.05        3.28        2.45 o
  11   3  13        0.20        0.58        2.77 o
  12   3  13       16.10       20.20        3.30 o
 -13   4  13       12.10       13.82        3.58 o
 -12   4  13        5.60        7.83        3.89 o
 -11   4  13       -0.45        1.86        2.52 o
 -10   4  13       14.30       15.56        1.88 o
  -9   4  13       19.70       17.77        1.77 o
  -8   4  13       43.20       45.46        2.16 o
  -7   4  13        8.65        9.51        1.06 o
  -6   4  13       14.40       13.82        1.14 o
  -5   4  13       62.80       63.70        2.46 o
  -4   4  13       17.00       15.83        1.10 o
  -3   4  13       16.35       17.86        2.80 o
  -2   4  13        9.20        7.50        2.22 o
  -1   4  13       13.95       12.96        2.83 o
   0   4  13       48.10       45.71        3.47 o
   1   4  13       41.15       37.98        3.34 o
   2   4  13      108.90      112.54        4.42 o
   3   4  13       21.75       22.58        2.43 o
   4   4  13        8.15        9.38        1.59 o
   5   4  13       22.30       23.50        2.20 o
   6   4  13       50.40       48.78        2.55 o
   7   4  13       46.95       49.41        2.70 o
   8   4  13        4.20        5.09        2.70 o
   9   4  13        6.80        5.14        2.10 o
  10   4  13        4.85        9.18        2.45 o
  11   4  13        2.75        4.51        3.36 o
 -12   5  13        6.35        7.92        4.31 o
 -11   5  13        1.65        2.74        2.89 o
 -10   5  13        1.00        0.76        3.11 o
  -9   5  13       53.25       47.02        4.73 o
  -8   5  13       13.80       11.64        2.96 o
  -7   5  13       18.75       18.39        2.88 o
  -6   5  13        7.50        6.26        2.15 o
  -5   5  13       21.70       25.02        1.66 o
  -4   5  13       71.00       66.35        2.55 o
  -3   5  13       -0.10        0.19        1.90 o
  -2   5  13       35.20       32.28        3.85 o
  -1   5  13       97.80       94.90        5.41 o
   0   5  13       39.20       41.38        3.63 o
   1   5  13      103.35      102.95        5.27 o
   2   5  13       78.55       81.15        4.78 o
   3   5  13       63.95       65.04        3.93 o
   4   5  13       -0.25        1.73        2.39 o
   5   5  13       18.35       17.43        2.53 o
   6   5  13       19.30       18.64        2.61 o
   7   5  13       10.60       10.60        2.66 o
   8   5  13       12.15       10.04        2.75 o
   9   5  13        4.40        4.46        2.98 o
  10   5  13        6.65        7.39        4.32 o
  11   5  13        6.90        9.83        3.30 o
 -11   6  13       -3.10        1.47        4.30 o
 -10   6  13       13.30       12.93        4.64 o
  -9   6  13       20.35       17.97        3.54 o
  -8   6  13       29.35       21.30        3.20 o
  -7   6  13       16.55       15.63        2.28 o
  -6   6  13      104.75       98.69        5.40 o
  -5   6  13       47.90       41.98        3.31 o
  -4   6  13      115.75      104.92        5.31 o
  -3   6  13        9.85       10.10        3.30 o
  -2   6  13        0.80        0.69        3.52 o
  -1   6  13       54.55       48.60        4.95 o
   0   6  13       15.70       15.76        3.41 o
   1   6  13       61.70       65.55        5.00 o
   2   6  13       73.70       75.92        5.40 o
   3   6  13        3.95        6.44        3.50 o
   4   6  13       34.55       31.37        3.77 o
   5   6  13       13.00       16.30        3.07 o
   6   6  13       44.80       43.81        4.30 o
   7   6  13        2.00        0.97        3.51 o
   8   6  13        0.40        3.88        3.35 o
   9   6  13       43.30       40.97        4.30 o
  -9   7  13       28.20       22.88        4.90 o
  -8   7  13        2.70        4.24        3.80 o
  -7   7  13        6.60        4.89        3.40 o
  -6   7  13        3.80        4.27        2.69 o
  -5   7  13       33.65       42.64        3.21 o
  -4   7  13       75.95       75.48        5.58 o
  -3   7  13       11.90       14.76        4.07 o
  -2   7  13       46.95       45.08        3.95 o
  -1   7  13       25.60       26.40        4.60 o
   0   7  13        6.20        6.57        4.57 o
   1   7  13        9.35        5.96        4.06 o
   2   7  13        6.35        3.21        4.06 o
   3   7  13       -0.20        2.02        4.85 o
   4   7  13       23.45       24.98        5.56 o
   5   7  13        7.20        9.71        2.40 o
   6   7  13        2.40        0.54        2.20 o
   7   7  13        2.10        1.95        4.20 o
   8   7  13        9.10        5.12        4.90 o
  -7   8  13       20.90       23.86        3.90 o
  -6   8  13        0.50        4.35        5.37 o
  -5   8  13       -1.40        1.87        3.60 o
  -4   8  13        8.00       11.26        4.70 o
  -3   8  13       -0.80        6.77        8.59 o
  -2   8  13       15.20       14.09        4.70 o
  -1   8  13       25.70       18.93        6.30 o
   0   8  13        0.20        0.49        3.76 o
   1   8  13       14.50        7.52        5.40 o
   2   8  13        4.50        4.80        4.70 o
   3   8  13        3.70        4.40        5.00 o
   4   8  13        5.80        1.35        4.80 o
   5   8  13        4.70        8.41        5.00 o
 -14   0  14       42.20       34.09        4.40 o
 -13   0  14       31.50       34.34        4.00 o
 -12   0  14        6.50        7.04        1.70 o
 -11   0  14       14.10       14.98        1.80 o
 -10   0  14       61.70       65.21        2.80 o
  -9   0  14        0.90        0.09        2.47 o
  -8   0  14        7.90        9.12        1.20 o
  -7   0  14      156.70      140.42        4.50 o
  -6   0  14        9.30        7.94        0.90 o
  -5   0  14      302.20      287.96        8.00 o
  -4   0  14      177.60      174.44        5.40 o
  -3   0  14       60.10       58.70        2.50 o
  -2   0  14       32.60       32.05        1.40 o
  -1   0  14       18.70       18.01        0.90 o
   0   0  14       35.30       33.81        1.20 o
   1   0  14       24.40       27.08        0.90 o
   2   0  14        0.30        1.12        0.22 o
   3   0  14      198.20      217.47        3.90 o
   4   0  14        5.90        4.70        0.50 o
   5   0  14      141.30      157.56        3.90 o
   6   0  14       22.10       24.67        1.30 o
   7   0  14      143.20      129.02        5.50 o
   8   0  14        6.30        7.10        1.40 o
   9   0  14        0.70        0.02        2.84 o
  10   0  14        8.60        8.87        2.00 o
  11   0  14        4.30        0.76        1.80 o
  12   0  14       13.00       11.70        3.40 o
 -14   1  14       29.05       25.68        3.90 o
 -13   1  14       12.40       11.19        2.83 o
 -12   1  14       27.55       26.35        3.04 o
 -11   1  14       28.90       28.48        2.35 o
 -10   1  14       30.05       25.91        2.10 o
  -9   1  14       64.40       66.63        2.75 o
  -8   1  14        0.95        0.66        1.45 o
  -7   1  14       17.75       17.92        1.30 o
  -6   1  14       46.65       48.77        2.16 o
  -5   1  14      273.55      256.14        7.94 o
  -4   1  14       20.05       17.22        1.50 o
  -3   1  14       10.90       12.24        1.10 o
  -2   1  14       10.40       11.11        0.82 o
  -1   1  14        7.25        9.41        1.39 o
   0   1  14       21.25       17.26        1.46 o
   1   1  14       14.55       16.45        1.52 o
   2   1  14        2.90        4.49        1.27 o
   3   1  14        6.95        5.93        1.46 o
   4   1  14        2.80        2.46        0.76 o
   5   1  14       34.05       33.47        1.75 o
   6   1  14       33.70       37.59        1.80 o
   7   1  14       81.15       80.35        3.95 o
   8   1  14        6.35        4.75        1.30 o
   9   1  14       15.30       18.28        3.04 o
  10   1  14       16.55       13.58        4.25 o
  11   1  14        0.85        1.07        3.18 o
  12   1  14       40.20       39.50        4.30 o
 -13   2  14       18.10       16.21        2.95 o
 -12   2  14        6.80        7.97        2.69 o
 -11   2  14       19.40       16.16        2.43 o
 -10   2  14       20.50       21.23        1.90 o
  -9   2  14       28.35       32.47        2.00 o
  -8   2  14       25.20       24.63        1.75 o
  -7   2  14        7.95        7.65        0.98 o
  -6   2  14       12.35       11.60        1.49 o
  -5   2  14       42.85       41.89        2.01 o
  -4   2  14      166.15      163.89        5.73 o
  -3   2  14        9.75       10.97        0.98 o
  -2   2  14       54.70       53.74        3.04 o
  -1   2  14        5.05        4.81        1.75 o
   0   2  14        2.15        2.03        1.58 o
   1   2  14        2.15        2.94        1.33 o
   2   2  14       35.85       37.56        2.08 o
   3   2  14        4.05        3.06        1.58 o
   4   2  14       77.85       81.59        3.28 o
   5   2  14       23.45       20.15        1.55 o
   6   2  14       48.50       44.68        2.40 o
   7   2  14       35.65       36.63        2.35 o
   8   2  14       16.90       16.71        2.30 o
   9   2  14        9.10       10.74        3.23 o
  10   2  14        3.70        2.32        2.66 o
  11   2  14       -0.75        0.89        4.32 o
  12   2  14       44.80       44.87        4.80 o
 -13   3  14       -0.40        1.44        2.66 o
 -12   3  14       12.05       14.86        2.86 o
 -11   3  14        2.10        2.13        2.09 o
 -10   3  14       10.50        9.11        2.08 o
  -9   3  14       53.15       51.06        3.31 o
  -8   3  14        2.60        2.75        1.10 o
  -7   3  14        5.65        5.17        0.95 o
  -6   3  14        6.95        9.01        1.77 o
  -5   3  14        3.35        3.18        1.18 o
  -4   3  14       29.15       30.91        1.60 o
  -3   3  14       46.45       44.34        2.35 o
  -2   3  14       24.30       21.90        2.47 o
  -1   3  14       14.70       15.44        2.21 o
   0   3  14       57.55       57.55        3.67 o
   1   3  14       24.15       26.02        2.16 o
   2   3  14       65.00       69.66        3.25 o
   3   3  14       22.95       24.23        1.90 o
   4   3  14        3.25        5.49        1.49 o
   5   3  14        3.80        3.70        1.20 o
   6   3  14        9.65        8.23        1.55 o
   7   3  14       24.25       23.92        2.15 o
   8   3  14       14.85       12.83        1.80 o
   9   3  14        1.65        1.29        2.50 o
  10   3  14        5.80        3.73        3.95 o
  11   3  14       10.20       11.11        2.60 o
 -12   4  14        4.85        6.96        3.26 o
 -11   4  14        9.25       10.18        3.57 o
 -10   4  14        3.65        1.59        2.95 o
  -9   4  14       12.45       15.93        3.30 o
  -8   4  14       35.75       37.36        3.24 o
  -7   4  14        1.65        2.20        2.28 o
  -6   4  14        1.30        1.00        1.43 o
  -5   4  14       28.00       29.38        1.55 o
  -4   4  14        2.95        2.31        1.23 o
  -3   4  14        7.70        6.33        3.05 o
  -2   4  14        5.70        3.51        2.85 o
  -1   4  14      122.40      124.51        5.51 o
   0   4  14        2.30        1.10        2.96 o
   1   4  14      119.60      118.57        6.80 o
   2   4  14       34.65       37.10        2.75 o
   3   4  14       21.30       25.16        2.55 o
   4   4  14        4.80        4.93        2.35 o
   5   4  14        1.10        1.32        1.99 o
   6   4  14       11.40       11.10        1.47 o
   7   4  14       35.30       33.36        2.40 o
   8   4  14       11.75       13.24        1.95 o
   9   4  14        9.05        8.97        2.50 o
  10   4  14        3.20        3.95        3.00 o
 -11   5  14        4.45        7.03        3.75 o
 -10   5  14       30.95       34.24        5.06 o
  -9   5  14        1.40        1.70        4.87 o
  -8   5  14        6.10        6.59        3.35 o
  -7   5  14       11.75       10.48        3.55 o
  -6   5  14       36.45       30.31        4.05 o
  -5   5  14       30.70       30.08        3.63 o
  -4   5  14       13.35       11.17        3.41 o
  -3   5  14       18.85       15.14        3.92 o
  -2   5  14        0.70        0.18        2.50 o
  -1   5  14        5.35        3.40        2.83 o
   0   5  14       49.55       43.99        4.92 o
   1   5  14        3.40        3.27        2.88 o
   2   5  14      121.30      127.78        6.65 o
   3   5  14        6.25        5.63        2.21 o
   4   5  14        4.75        3.79        2.53 o
   5   5  14       36.20       38.36        3.02 o
   6   5  14        3.75        3.95        2.75 o
   7   5  14        2.00        4.14        2.07 o
   8   5  14        9.10       11.89        3.68 o
   9   5  14        1.40        2.19        6.88 o
 -10   6  14        2.55        0.21        5.33 o
  -9   6  14        9.00       12.39        4.40 o
  -8   6  14       14.80        9.42        4.10 o
  -7   6  14        3.90        3.68        3.45 o
  -6   6  14       15.65       17.59        3.88 o
  -5   6  14       26.05       28.02        3.70 o
  -4   6  14        9.35       11.43        3.95 o
  -3   6  14      106.55       96.63        7.82 o
  -2   6  14        5.50        8.60        3.35 o
  -1   6  14       61.80       58.74        5.25 o
   0   6  14       12.00       10.68        3.75 o
   1   6  14        2.50        3.52        5.49 o
   2   6  14        4.15        3.83        3.95 o
   3   6  14        9.50       10.92        3.80 o
   4   6  14        8.80       11.10        4.10 o
   5   6  14        1.60       10.58        3.92 o
   6   6  14        1.65        2.90        5.62 o
   7   6  14       13.70       12.81        5.33 o
   8   6  14       -2.10        0.30        4.50 o
  -8   7  14        6.90       10.05        5.30 o
  -7   7  14        7.20        0.21        4.00 o
  -6   7  14        5.60        1.39        3.60 o
  -5   7  14        2.10        3.52        3.30 o
  -4   7  14       24.90       26.93        5.25 o
  -3   7  14       -0.50        1.17        4.45 o
  -2   7  14       39.05       46.83        5.75 o
  -1   7  14        0.40        3.15        5.01 o
   0   7  14        3.15        5.28        4.32 o
   1   7  14        8.25       11.06        6.12 o
   2   7  14       13.00       10.61        5.00 o
   3   7  14       15.60       12.36        5.10 o
   4   7  14        8.70        1.71        4.20 o
   5   7  14       11.80       16.79        5.30 o
   6   7  14       45.00       41.53        5.80 o
  -4   8  14       25.00       27.50        5.00 o
  -3   8  14       26.00       21.48        5.10 o
  -2   8  14       13.80       12.45        6.10 o
  -1   8  14        0.70        2.85        7.70 o
   0   8  14        7.60        8.50        5.60 o
   1   8  14        1.40        4.61        4.20 o
   2   8  14       15.90       14.99        5.10 o
 -13   0  15       38.00       33.22        3.60 o
 -12   0  15       31.00       31.12        3.60 o
 -11   0  15        4.60        0.93        2.00 o
 -10   0  15       20.40       22.30        2.30 o
  -9   0  15        9.90       11.92        2.00 o
  -8   0  15       96.60       97.21        3.40 o
  -7   0  15        1.20        0.58        0.70 o
  -6   0  15        0.40        1.13        1.64 o
  -5   0  15        2.60        3.81        1.00 o
  -4   0  15        0.10        0.44        0.70 o
  -3   0  15      157.50      165.02        5.70 o
  -2   0  15        3.50        3.00        0.70 o
  -1   0  15       21.00       25.82        0.90 o
   0   0  15       14.20       14.49        0.60 o
   1   0  15       33.00       34.68        2.30 o
   2   0  15        3.40        4.22        2.00 o
   3   0  15        4.20        4.76        1.80 o
   4   0  15       18.70       21.14        1.00 o
   5   0  15       14.60       15.82        1.20 o
   6   0  15      136.50      128.11        4.70 o
   7   0  15       -0.20        0.00        1.16 o
   8   0  15       16.90       18.17        2.00 o
   9   0  15       42.30       38.43        3.50 o
  10   0  15       37.10       33.48        3.50 o
  11   0  15        4.00        2.16        2.40 o
 -13   1  15        3.95        4.82        2.66 o
 -12   1  15       12.55       12.41        2.45 o
 -11   1  15       30.80       28.16        3.25 o
 -10   1  15       11.05       12.55        2.25 o
  -9   1  15       19.70       19.23        1.91 o
  -8   1  15        1.90        2.76        1.72 o
  -7   1  15      120.40      119.06        4.46 o
  -6   1  15        0.85        0.29        1.76 o
  -5   1  15        9.45        8.64        1.25 o
  -4   1  15        3.70        3.65        1.88 o
  -3   1  15       30.05       29.94        1.85 o
  -2   1  15      104.60      105.28        4.50 o
  -1   1  15       35.95       37.41        2.85 o
   0   1  15       21.15       27.87        1.78 o
   1   1  15       38.70       45.94        2.33 o
   2   1  15       -1.10        0.80        1.56 o
   3   1  15       57.75       53.46        2.86 o
   4   1  15        5.80        6.47        1.46 o
   5   1  15       17.95       16.23        1.26 o
   6   1  15        8.80        9.94        1.55 o
   7   1  15       26.30       26.72        2.72 o
   8   1  15        1.50        0.10        2.37 o
   9   1  15        5.70        7.85        2.89 o
  10   1  15        9.75       12.42        3.35 o
  11   1  15       19.70       21.01        6.43 o
 -12   2  15       30.25       33.48        3.35 o
 -11   2  15       11.15       13.32        2.25 o
 -10   2  15       15.55       16.76        1.97 o
  -9   2  15       46.80       46.91        3.16 o
  -8   2  15       53.05       56.59        3.21 o
  -7   2  15       48.95       50.09        2.51 o
  -6   2  15       70.70       70.06        3.06 o
  -5   2  15        0.25        1.40        1.10 o
  -4   2  15       85.80       84.12        3.28 o
  -3   2  15        9.95       12.34        1.95 o
  -2   2  15       32.25       30.45        2.72 o
  -1   2  15       57.60       54.36        3.26 o
   0   2  15       23.25       25.00        1.96 o
   1   2  15       22.00       16.93        1.83 o
   2   2  15       12.05       13.93        1.87 o
   3   2  15        7.15        6.64        1.75 o
   4   2  15      114.30      112.60        4.44 o
   5   2  15       13.90       15.79        1.96 o
   6   2  15        0.20        1.48        0.92 o
   7   2  15        2.30        0.79        3.39 o
   8   2  15       34.40       37.59        3.18 o
   9   2  15        2.45        2.00        1.92 o
  10   2  15       19.55       16.86        5.60 o
 -12   3  15        1.20        2.27        6.31 o
 -11   3  15        8.55       11.02        3.73 o
 -10   3  15        1.60        3.11        2.38 o
  -9   3  15       25.70       26.02        3.45 o
  -8   3  15        7.55        8.35        1.65 o
  -7   3  15       18.75       18.77        1.82 o
  -6   3  15       10.50       12.00        1.66 o
  -5   3  15       21.60       25.44        2.12 o
  -4   3  15       25.65       26.32        2.12 o
  -3   3  15        5.35        8.68        2.02 o
  -2   3  15       13.40       14.89        2.15 o
  -1   3  15       73.45       71.53        3.70 o
   0   3  15       13.35       16.82        2.41 o
   1   3  15        2.55        1.50        1.75 o
   2   3  15        5.10        8.43        1.75 o
   3   3  15       14.35       15.42        1.93 o
   4   3  15        8.50       10.77        1.90 o
   5   3  15       20.80       20.91        2.20 o
   6   3  15        3.80        3.52        1.30 o
   7   3  15       13.10       13.65        2.28 o
   8   3  15        6.95        6.91        4.65 o
   9   3  15       13.55       15.53        4.86 o
  10   3  15       10.10        4.96        5.60 o
 -11   4  15       10.50        9.81        3.60 o
 -10   4  15       21.40       25.55        4.30 o
  -9   4  15        1.80        2.59        4.47 o
  -8   4  15       -0.55        0.22        2.55 o
  -7   4  15        3.10        2.28        3.40 o
  -6   4  15       29.20       29.36        3.50 o
  -5   4  15       -0.90        0.69        2.19 o
  -4   4  15        0.20        3.43        2.61 o
  -3   4  15       38.30       38.89        4.05 o
  -2   4  15        3.95        2.16        2.53 o
  -1   4  15        1.40        2.15        2.32 o
   0   4  15        4.40        5.23        3.16 o
   1   4  15       19.90       16.14        3.77 o
   2   4  15       17.10       16.47        3.07 o
   3   4  15        9.35       10.95        2.18 o
   4   4  15       -0.30        0.31        2.87 o
   5   4  15       14.80       11.48        2.85 o
   6   4  15        5.65        5.15        2.45 o
   7   4  15        8.05       12.64        4.36 o
   8   4  15       -3.25        1.81        6.03 o
   9   4  15        3.90        7.12        5.70 o
 -10   5  15       10.20        9.13        4.00 o
  -9   5  15       17.95       17.85        4.42 o
  -8   5  15       18.25       16.35        4.11 o
  -7   5  15       13.10       13.17        3.95 o
  -6   5  15        6.15        5.53        3.05 o
  -5   5  15       15.10       12.67        3.65 o
  -4   5  15       11.50        8.15        4.11 o
  -3   5  15       15.50       15.90        3.63 o
  -2   5  15        3.70        4.63        3.01 o
  -1   5  15        0.20        1.69        2.23 o
   0   5  15        1.30        2.72        4.00 o
   1   5  15       13.10       15.05        3.30 o
   2   5  15       -1.60        0.04        4.36 o
   3   5  15       14.55       11.90        5.47 o
   4   5  15        6.60        1.27        4.05 o
   5   5  15        3.45        2.77        3.32 o
   6   5  15       21.35       19.47        4.30 o
   7   5  15       14.00       10.14        4.20 o
   8   5  15        9.40       16.00        5.30 o
  -8   6  15       17.10       19.26        4.00 o
  -7   6  15        5.80        1.89        4.30 o
  -6   6  15       24.05       21.43        4.33 o
  -5   6  15        5.10        4.67        3.91 o
  -4   6  15       14.90       14.94        4.45 o
  -3   6  15        1.20        1.70        4.17 o
  -2   6  15        7.00        9.50        3.85 o
  -1   6  15       13.00       12.32        3.77 o
   0   6  15        7.20        9.29        4.60 o
   1   6  15        6.90        8.58        4.05 o
   2   6  15        2.85        3.29        3.95 o
   3   6  15        7.30        9.64        3.95 o
   4   6  15        4.10        4.12        4.33 o
   5   6  15       10.75       13.42        4.95 o
   6   6  15        8.80        7.07        4.50 o
  -5   7  15       11.40       14.58        5.30 o
  -4   7  15        7.80        6.29        4.70 o
  -3   7  15       23.90       15.25        5.40 o
  -2   7  15        9.00        2.61        4.30 o
  -1   7  15       22.10       22.25        4.40 o
   0   7  15       22.70       19.91        4.70 o
   1   7  15        6.00        1.68        5.00 o
   2   7  15       -1.60        4.86        4.40 o
   3   7  15        0.90        1.16        9.68 o
   4   7  15       16.00       16.92        5.10 o
 -12   0  16        2.00        0.53        2.20 o
 -11   0  16        5.50        2.33        2.30 o
 -10   0  16        6.90        5.87        2.20 o
  -9   0  16       37.40       38.76        2.90 o
  -8   0  16       19.20       21.60        2.10 o
  -7   0  16       16.60       16.04        1.90 o
  -6   0  16       15.90       17.46        1.70 o
  -5   0  16        2.60        2.38        1.10 o
  -4   0  16       13.70        9.30        1.40 o
  -3   0  16        1.60        0.73        0.80 o
  -2   0  16       17.70       14.98        1.00 o
  -1   0  16       29.40       31.16        1.20 o
   0   0  16       71.60       72.04        3.50 o
   1   0  16       11.00        7.80        2.00 o
   2   0  16        1.60        0.08        2.00 o
   3   0  16       -1.60        0.31        1.70 o
   4   0  16       33.10       30.76        2.90 o
   5   0  16       59.30       58.14        2.50 o
   6   0  16       10.80       11.36        1.30 o
   7   0  16        0.60        0.25        1.55 o
   8   0  16       47.70       41.54        7.10 o
   9   0  16        7.00        2.34        4.50 o
  10   0  16        5.60        4.98        4.60 o
 -11   1  16       11.90       12.92        4.65 o
 -10   1  16       35.20       32.83        3.11 o
  -9   1  16        0.10        0.28        1.37 o
  -8   1  16       20.00       21.96        2.05 o
  -7   1  16       26.60       28.12        2.20 o
  -6   1  16        9.65        9.27        1.50 o
  -5   1  16        7.60        6.62        1.30 o
  -4   1  16       30.05       28.59        1.95 o
  -3   1  16        2.15        3.28        1.63 o
  -2   1  16        7.20        8.63        2.44 o
  -1   1  16       15.25       18.98        2.02 o
   0   1  16        2.20        2.00        1.43 o
   1   1  16        8.10       11.60        1.61 o
   2   1  16       10.45        8.10        2.16 o
   3   1  16       11.85       13.36        1.72 o
   4   1  16        6.65        6.08        1.88 o
   5   1  16       16.60       18.03        2.41 o
   6   1  16        9.45       11.96        1.81 o
   7   1  16        1.95        2.88        3.11 o
   8   1  16       26.20       21.55        5.80 o
   9   1  16       10.50        7.01        5.57 o
 -11   2  16       -3.40        6.32        6.17 o
 -10   2  16       15.10        7.79        5.77 o
  -9   2  16       27.30       29.23        5.09 o
  -8   2  16        5.65        7.96        3.67 o
  -7   2  16       13.00       13.37        3.10 o
  -6   2  16        4.45        6.94        2.16 o
  -5   2  16       20.40       21.24        2.73 o
  -4   2  16       40.40       34.76        2.77 o
  -3   2  16       56.60       54.72        3.63 o
  -2   2  16       33.10       32.30        3.35 o
  -1   2  16        2.45        0.93        2.09 o
   0   2  16        2.75        4.18        1.72 o
   1   2  16       10.95       14.48        1.81 o
   2   2  16        4.85        4.46        1.77 o
   3   2  16        1.50        1.10        2.01 o
   4   2  16       51.80       54.78        3.50 o
   5   2  16        0.85        3.66        3.84 o
   6   2  16       19.80       19.59        3.68 o
   7   2  16       11.20       14.42        3.83 o
   8   2  16       16.80       15.34        3.85 o
   9   2  16       21.30       20.45        6.60 o
 -10   3  16       31.85       32.32        5.83 o
  -9   3  16       -1.45        1.81        3.86 o
  -8   3  16       13.80       13.05        6.04 o
  -7   3  16        6.55        6.43        4.22 o
  -6   3  16        2.75        5.21        3.82 o
  -5   3  16        6.05        7.36        2.75 o
  -4   3  16       24.70       27.79        3.39 o
  -3   3  16       15.15       15.60        3.06 o
  -2   3  16       15.95       15.47        2.60 o
  -1   3  16       20.45       22.19        2.98 o
   0   3  16        1.30        2.17        2.57 o
   1   3  16        5.75        6.72        2.40 o
   2   3  16        6.15        9.16        2.89 o
   3   3  16       -0.95        0.03        2.41 o
   4   3  16       36.20       31.76        3.18 o
   5   3  16       16.95       18.38        2.47 o
   6   3  16        0.05        5.41        3.27 o
   7   3  16       46.20       38.98        4.30 o
   8   3  16       27.20       21.12        8.80 o
  -9   4  16        5.40        3.36        5.03 o
  -8   4  16       -1.60        0.43        4.78 o
  -7   4  16        8.30        1.29        4.70 o
  -6   4  16       19.60        5.03        8.10 o
  -5   4  16        4.85        3.12        2.85 o
  -4   4  16       13.10       16.18        4.70 o
  -3   4  16        2.85        2.27        3.46 o
  -2   4  16        4.70        3.74        2.69 o
  -1   4  16        3.25        4.23        2.67 o
   0   4  16       19.50       19.05        3.86 o
   1   4  16        9.55        7.11        2.80 o
   2   4  16       51.70       48.42        5.76 o
   3   4  16       12.70        8.48        5.08 o
   4   4  16       21.10       20.99        4.10 o
   5   4  16       13.80       17.09        5.10 o
   6   4  16       -4.50        0.50        4.10 o
   7   4  16        7.90        7.15        4.30 o
  -8   5  16        7.00       11.85        6.92 o
  -7   5  16        2.20        0.24        6.10 o
  -6   5  16       24.30       19.85        4.70 o
  -5   5  16        1.40        1.20        4.86 o
  -4   5  16        9.10       11.19        3.83 o
  -3   5  16       58.25       55.45        4.99 o
  -2   5  16        1.85        3.79        3.42 o
  -1   5  16        0.70        0.62        3.61 o
   0   5  16       10.25       12.04        3.57 o
   1   5  16        7.75       11.60        4.50 o
   2   5  16       19.35       22.30        3.78 o
   3   5  16        4.10        0.25        4.56 o
   4   5  16        6.75        5.55        4.41 o
   5   5  16        4.90        4.33        4.20 o
   6   5  16       -0.50        1.32        8.63 o
  -6   6  16        3.00        0.49        4.40 o
  -5   6  16       10.60        8.08        4.10 o
  -4   6  16       12.60        7.85        4.60 o
  -3   6  16        4.85        5.72        3.73 o
  -2   6  16       32.60       29.37        4.96 o
  -1   6  16        5.70       10.25        4.06 o
   0   6  16        5.15        3.38        3.77 o
   1   6  16        3.35        4.18        3.69 o
   2   6  16       12.35       10.85        5.05 o
   3   6  16       32.20       35.96        5.80 o
   4   6  16        0.60        1.85        6.51 o
 -10   0  17       22.90       20.75        7.20 o
  -9   0  17        4.80        3.81        4.70 o
  -8   0  17        6.60        0.07        3.90 o
  -7   0  17       72.80       68.25        5.50 o
  -6   0  17       10.90        8.16        3.30 o
  -5   0  17       88.00       84.04        5.50 o
  -4   0  17       20.90       26.10        3.40 o
  -3   0  17       63.50       62.18        7.20 o
  -2   0  17       10.40        8.03        5.10 o
  -1   0  17      108.80       97.96        5.90 o
   0   0  17        3.90        1.61        2.20 o
   1   0  17        4.90        3.79        2.00 o
   2   0  17        2.10        2.76        2.00 o
   3   0  17       -0.20        0.48        1.79 o
   4   0  17       -1.10        0.26        2.20 o
   5   0  17       23.50       24.13        3.80 o
   6   0  17        5.70        0.38        4.20 o
   7   0  17       35.60       31.95        6.10 o
   8   0  17       -2.40        3.02        5.90 o
 -10   1  17       -5.10        0.78        4.38 o
  -9   1  17       13.05        3.79        6.59 o
  -8   1  17       20.10       22.60        5.70 o
  -7   1  17        9.05       14.21        4.15 o
  -6   1  17       11.95       16.89        3.75 o
  -5   1  17        3.20        8.33        2.98 o
  -4   1  17        7.75        9.92        2.83 o
  -3   1  17        8.65        7.62        2.85 o
  -2   1  17       33.70       36.30        4.27 o
  -1   1  17       13.80       13.92        3.00 o
   0   1  17       10.50        8.07        2.35 o
   1   1  17        7.15        8.89        2.16 o
   2   1  17       37.20       38.39        2.90 o
   3   1  17        2.45        2.78        2.40 o
   4   1  17        5.50        2.76        3.10 o
   5   1  17        4.25        0.87        3.69 o
   6   1  17       55.05       61.00        6.12 o
   7   1  17       22.35       19.85        6.38 o
   8   1  17       11.50        9.58        5.76 o
 -10   2  17        3.60        2.53        4.27 o
  -9   2  17       19.85       21.36        5.89 o
  -8   2  17        2.15        2.70        4.45 o
  -7   2  17       11.50       13.89        3.99 o
  -6   2  17        5.55        4.24        3.54 o
  -5   2  17       18.35       12.10        5.04 o
  -4   2  17       13.10       16.41        3.89 o
  -3   2  17       11.95       10.72        2.79 o
  -2   2  17        9.70        9.24        2.91 o
  -1   2  17       11.30        9.77        3.05 o
   0   2  17        2.45        2.86        2.56 o
   1   2  17       62.00       58.21        4.70 o
   2   2  17        4.00        3.27        2.08 o
   3   2  17       28.90       26.36        3.92 o
   4   2  17       10.20       11.85        3.01 o
   5   2  17       33.20       40.78        3.93 o
   6   2  17        2.80        3.30        3.20 o
   7   2  17      122.80       94.89       12.40 o
  -9   3  17        7.55        7.79        4.72 o
  -8   3  17        2.40        1.67        4.67 o
  -7   3  17       16.55       13.61        4.34 o
  -6   3  17        2.20        1.67        5.31 o
  -5   3  17        4.70        3.47        4.15 o
  -4   3  17       41.20       41.85        4.80 o
  -3   3  17       19.40       19.85        4.10 o
  -2   3  17        4.10        2.48        3.70 o
  -1   3  17        7.60        6.68        3.50 o
   0   3  17       -1.60        0.65        3.10 o
   1   3  17       19.20       19.12        3.90 o
   2   3  17        6.70        5.20        4.70 o
   3   3  17        8.00        4.89        3.50 o
   4   3  17       40.20       40.87        4.90 o
   5   3  17        0.10        0.51        2.15 o
   6   3  17        2.60        0.34        5.50 o
   7   3  17       -2.40        0.78        4.20 o
  -8   4  17        1.55        3.45        4.84 o
  -7   4  17        2.80        2.62        6.55 o
  -6   4  17        2.35        5.76        3.92 o
  -5   4  17       23.30       21.89        4.40 o
  -4   4  17       23.00       22.66        4.20 o
  -3   4  17       43.60       41.94        5.50 o
  -2   4  17        3.40        7.75        3.60 o
  -1   4  17       11.80       19.59        4.00 o
   0   4  17        4.40        2.13        3.60 o
   1   4  17       31.70       33.72        4.40 o
   2   4  17        1.00        3.38        7.20 o
   3   4  17        5.90        3.23        4.40 o
   4   4  17       37.50       31.75        5.40 o
   5   4  17       62.50       68.55        6.50 o
  -6   5  17        4.30        5.96        6.80 o
  -5   5  17       -0.30        0.61        5.04 o
  -4   5  17       47.30       38.66        6.30 o
  -3   5  17        1.10        3.62        4.20 o
  -2   5  17        1.60        2.89        4.10 o
  -1   5  17       -0.50        4.03        6.36 o
   0   5  17        9.60        3.32        4.40 o
   1   5  17        9.40        4.31        5.20 o
   2   5  17        9.60        7.75        5.10 o
   3   5  17        9.40        8.73        5.00 o
  -8   0  18       93.10       80.12       10.70 o
  -7   0  18       15.60        9.99        5.30 o
  -6   0  18        6.90       11.15        4.40 o
  -5   0  18       21.20       23.35        5.00 o
  -4   0  18        0.10        4.66        3.29 o
  -3   0  18        9.00       15.46        5.50 o
  -2   0  18       10.80       16.12        4.00 o
  -1   0  18        2.30        1.70        2.80 o
   0   0  18        2.10        3.24        2.30 o
   1   0  18        1.60        0.85        2.60 o
   2   0  18       15.40       17.01        3.00 o
   3   0  18        0.60        1.80        4.18 o
   4   0  18       20.50       24.01        6.00 o
   5   0  18       90.20       77.25        9.40 o
   6   0  18        1.90        1.50        4.00 o
  -8   1  18       -6.90        1.62        4.40 o
  -7   1  18        8.80        5.90        4.80 o
  -6   1  18       79.55       85.58        8.22 o
  -5   1  18       19.35       22.22        6.22 o
  -4   1  18        5.85        2.95        5.09 o
  -3   1  18        2.80        2.92        3.85 o
  -2   1  18       11.10       12.92        3.51 o
  -1   1  18       -0.75        1.42        2.90 o
   0   1  18        3.60        5.32        3.30 o
   1   1  18        3.30        4.69        2.75 o
   2   1  18       -2.65        0.01        4.14 o
   3   1  18       10.50       11.48        3.00 o
   4   1  18       33.60       30.38        4.20 o
   5   1  18       41.70       42.92        5.35 o
   6   1  18       19.40       21.71        6.20 o
  -7   2  18        4.80       11.10        5.10 o
  -6   2  18       30.70       31.84        8.30 o
  -5   2  18        4.30        9.82        5.40 o
  -4   2  18        5.70        2.70        7.00 o
  -3   2  18       12.50       10.53        4.00 o
  -2   2  18       10.40        7.60        4.00 o
  -1   2  18       13.50        7.50        3.40 o
   0   2  18       16.70        8.22        3.40 o
   1   2  18        4.50        2.99        3.40 o
   2   2  18        6.10        1.36        4.50 o
   3   2  18       12.10       10.13        3.70 o
   4   2  18       21.50       30.31        4.10 o
   5   2  18       14.80       13.91        4.70 o
  -6   3  18       16.80       25.50        6.20 o
  -5   3  18        4.20        2.61        5.50 o
  -4   3  18        7.80        5.71        3.40 o
  -3   3  18        3.80        1.72        3.60 o
  -2   3  18        6.00        1.06        5.10 o
  -1   3  18       14.60       15.21        4.00 o
   0   3  18       24.50       25.74        4.20 o
   1   3  18       31.30       37.49        4.60 o
   2   3  18       22.00       21.37        4.20 o
   3   3  18        6.20        8.12        3.60 o
   4   3  18        1.60        7.92        3.80 o
  -5   4  18        3.10        8.12        9.20 o
  -4   4  18        2.10        7.82        4.10 o
  -3   4  18        2.60        0.18        4.40 o
  -2   4  18       -0.40        0.90        5.95 o
  -1   4  18        9.40        3.76        4.30 o
   0   4  18       -2.10        3.84        4.60 o
   1   4  18       -2.90        0.15        3.70 o
   2   4  18        3.60        2.92        4.10 o
  -5   0  19        1.90        0.11        6.90 o
  -4   0  19       14.30       16.56        4.50 o
  -3   0  19        1.30        8.34        3.80 o
  -2   0  19       -0.20        2.37        3.58 o
  -1   0  19        8.70       10.56        4.70 o
   0   0  19       64.80       55.43        5.20 o
   1   0  19        7.00        4.73        3.10 o
   2   0  19       30.90       27.41        3.80 o
   3   0  19       34.80       26.44        4.20 o
  -5   1  19        6.90        9.18        4.50 o
  -4   1  19       10.50        8.95        4.50 o
  -3   1  19       17.70        9.61        7.00 o
  -2   1  19       14.30       14.80        3.90 o
  -1   1  19       23.10       18.43        4.00 o
   0   1  19       11.10        9.84        3.90 o
   1   1  19       -1.70        0.96        3.20 o
   2   1  19       -1.50        2.47        3.20 o
   3   1  19       35.90       34.32        4.60 o
  -4   2  19        1.10        1.12        5.00 o
  -3   2  19       -3.40        1.85        3.70 o
  -2   2  19        9.00       11.57        4.10 o
  -1   2  19        2.90        7.88        3.50 o
   0   2  19        7.50        4.80        3.60 o
   1   2  19        5.20        3.03        4.80 o
   2   2  19       -1.20        7.94        5.10 o
